# Supplementary material for: Integrated Bioinformatics and Machine Learning for Ascertainment and Validation of Biomarkers for Screening Breast Disease
Source: Genes (Basel). 2025 Nov 18;16(11):1389. doi: 10.3390/genes16111389 (PMC12652564; doi:10.3390/genes16111389)
Supplement: Supplementary file 1 [file genes-16-01389-s001.zip › Supplementary Table S1.xlsx]

## Sheet: WGCNA_Tumor
probes	moduleColor	GS.Control	p.GS.Control	GS.Tumor	p.GS.Tumor	MMblack	p.MMblack	MMblue	p.MMblue	MMbrown	p.MMbrown	MMcyan	p.MMcyan	MMgreen	p.MMgreen	MMgreenyellow	p.MMgreenyellow	MMgrey	p.MMgrey	MMgrey60	p.MMgrey60	MMlightcyan	p.MMlightcyan	MMmagenta	p.MMmagenta	MMmidnightblue	p.MMmidnightblue	MMpink	p.MMpink	MMpurple	p.MMpurple	MMred	p.MMred	MMsalmon	p.MMsalmon	MMtan	p.MMtan	MMturquoise	p.MMturquoise	MMyellow	p.MMyellow
A1BG	black	-0.172508	0.0195335	0.172508	0.0195335	0.318208	1.13462e-05	-0.0705731	0.342449	-0.0436609	0.557294	0.04945	0.506198	-0.16467	0.0259082	0.0607794	0.41374	-0.0564734	0.447656	0.025689	0.729952	0.0289374	0.697382	0.0229744	0.757547	0.0911231	0.219899	0.0472514	0.525311	0.0846414	0.254617	0.110081	0.137953	0.0676927	0.362559	0.0269557	0.717189	-0.180032	0.01474	0.212935	0.00380301
ABAT	black	-0.179488	0.0150486	0.179488	0.0150486	0.683051	1.72488e-26	-0.245467	0.000810303	-0.496851	8.44338e-13	0.054798	0.461264	-0.255625	0.000478433	-0.106066	0.152993	0.0844098	0.255923	0.147435	0.0464052	0.0434699	0.559021	-0.0643804	0.386571	0.177673	0.0161185	0.0982304	0.185858	-0.115391	0.119831	0.431476	1.07389e-09	0.0410768	0.580878	0.0358711	0.629745	-0.135393	0.0676352	-0.101238	0.172679
ABCA13	black	-0.0237276	0.749858	0.0237276	0.749858	-0.272674	0.000188158	-0.037664	0.612718	0.185373	0.0119945	-0.0360142	0.628379	-0.10435	0.159788	-0.0170752	0.81854	-0.00937151	0.899804	-0.0273784	0.712948	-0.0284269	0.702466	0.0119859	0.872065	-0.0288743	0.698009	-0.0273103	0.713631	-0.0123108	0.868627	0.0157457	0.832452	-0.0102279	0.890702	-0.0168069	0.821343	-0.0443181	0.55137	0.0130021	0.861322
ABCA3	black	-0.206162	0.00511125	0.206162	0.00511125	0.574316	1.89611e-17	-0.0193639	0.794726	-0.0691013	0.352634	0.00174436	0.981303	-0.331968	4.41396e-06	-0.140019	0.0586922	0.0180974	0.807882	0.0903396	0.223906	0.0701723	0.345204	-0.106674	0.150641	0.365784	3.54503e-07	-0.0700238	0.346229	-0.111605	0.132551	0.313266	1.57498e-05	0.103605	0.162805	-0.0122706	0.869052	-0.287321	8.02483e-05	-0.0425743	0.567154
ABCC8	black	-0.0963587	0.194423	0.0963587	0.194423	0.473591	1.27972e-11	0.0454752	0.541016	-0.258377	0.00041326	-0.0812978	0.273932	-0.265663	0.000278272	-0.0897349	0.227035	0.106511	0.151268	-0.0400691	0.590199	-0.0560361	0.451186	-0.0968434	0.192178	0.492947	1.35183e-12	-0.097805	0.18778	-0.0983156	0.185475	0.195005	0.00816071	-0.0601106	0.418906	-0.0650038	0.381979	-0.0640906	0.388717	-0.229334	0.0017911
ABCD3	black	-0.207433	0.00483852	0.207433	0.00483852	0.604022	1.40662e-19	-0.0275951	0.710777	-0.286294	8.53214e-05	0.0589099	0.428276	-0.417695	4.03114e-09	-0.264226	0.000301121	0.0728864	0.326821	0.0467521	0.529702	-0.0305634	0.68128	-0.133597	0.0713933	0.0329038	0.658356	0.0962227	0.195056	-0.278857	0.000132074	0.190262	0.00988619	-0.245275	0.000818227	-0.00932326	0.900317	-0.13686	0.0646866	-0.266717	0.000262544
ABHD2	black	-0.301145	3.43586e-05	0.301145	3.43586e-05	0.495197	1.0314e-12	0.0405778	0.585485	-0.133672	0.0712325	-0.0927329	0.211824	-0.130992	0.0771442	-0.0388595	0.601478	0.112437	0.129671	-0.222789	0.00243438	-0.0735696	0.322294	-0.226334	0.00206378	0.33304	4.0929e-06	-0.064969	0.382235	-0.0607696	0.413815	0.264017	0.000304585	-0.103149	0.164675	0.0289338	0.697417	-0.262624	0.000328628	-0.14535	0.0496194
AC006026.13	black	-0.13574	0.0669274	0.13574	0.0669274	0.369652	2.60661e-07	0.0436433	0.557452	-0.079045	0.287492	-0.0479881	0.518866	-0.0774758	0.297199	-0.0588507	0.42874	-0.020783	0.780053	0.0138903	0.851954	-0.0454679	0.54108	-0.0402889	0.58816	0.20428	0.00554007	-0.0362862	0.625785	-0.0502988	0.498917	0.100078	0.17768	0.00606447	0.935062	0.0352524	0.635667	-0.159864	0.0306414	-0.0361683	0.626909
AC008088.4	black	-0.0922847	0.214051	0.0922847	0.214051	0.418639	3.68895e-09	-0.0351015	0.637116	-0.136381	0.0656359	-0.0443474	0.551106	-0.317654	1.17742e-05	-0.0652542	0.380145	-0.0408729	0.582758	0.248494	0.00069412	-0.0256566	0.730279	-0.0585642	0.430995	0.0963793	0.194327	-0.0759178	0.307049	-0.0585297	0.431267	0.253748	0.000528222	-0.0222455	0.765011	-0.0485564	0.513922	-0.110658	0.135888	-0.0574617	0.439736
AC018816.3	black	-0.187862	0.0108762	0.187862	0.0108762	0.537923	4.07712e-15	0.10251	0.167321	-0.0713306	0.33728	0.110024	0.138158	-0.175229	0.0176635	-0.0366012	0.622787	-0.0264372	0.722404	-0.0453637	0.542009	0.0804361	0.279066	-0.0797497	0.283203	0.313175	1.58442e-05	0.0374869	0.614391	-0.0725534	0.329042	0.126288	0.0884711	-0.0470279	0.527274	-0.00562696	0.939738	-0.223249	0.00238312	-0.0756803	0.308569
AC092667.2	black	-0.0619329	0.404917	0.0619329	0.404917	0.414236	5.56676e-09	0.145628	0.0491803	-0.148265	0.0451734	-0.0477546	0.520904	-0.207492	0.00482619	-0.0448759	0.546366	-0.0508256	0.494426	-0.0441294	0.553067	-0.0467984	0.529295	-0.055118	0.458646	0.233765	0.00144809	0.0998877	0.178508	-0.0515536	0.488255	0.0693142	0.351149	-0.0287234	0.699511	-0.019712	0.791119	-0.0532778	0.473806	-0.10015	0.177366
ACMSD	black	-0.0634719	0.393321	0.0634719	0.393321	0.215317	0.00342011	-0.0420203	0.572214	-0.0764995	0.303346	-0.0309122	0.677845	-0.107655	0.146899	0.0189597	0.798918	-0.00398785	0.957272	0.0435755	0.558065	-0.0159029	0.830804	-0.00254482	0.972726	0.0744327	0.316635	0.0372566	0.616569	-0.0203827	0.784184	0.0579056	0.436204	-0.014716	0.843264	0.00751564	0.919571	-0.0666935	0.369703	0.0468257	0.529053
ACOT9	black	0.187742	0.0109278	-0.187742	0.0109278	-0.597687	4.17746e-19	0.104206	0.160367	0.185963	0.0117205	-0.101499	0.171569	0.378494	1.27111e-07	0.142839	0.0537376	-0.0244766	0.742236	-0.122276	0.0991518	-0.105366	0.155737	-0.0467618	0.529617	-0.35209	1.01984e-06	-0.00249056	0.973307	0.100014	0.177954	-0.265406	0.000282227	-0.0770463	0.299893	0.0421077	0.571414	0.209423	0.00443788	-0.00279048	0.970094
ACSL4	black	0.506569	2.54812e-13	-0.506569	2.54812e-13	-0.641763	1.25848e-22	0.258928	0.000401248	-0.018423	0.804494	0.0178445	0.810515	0.242702	0.000931813	0.164515	0.0260507	-0.0447198	0.547765	-0.0173903	0.815251	-0.102944	0.165521	0.053624	0.470934	-0.240101	0.00106112	0.00888106	0.905022	-0.141144	0.0566715	-0.628627	1.61538e-21	-0.026317	0.723615	0.160101	0.0303911	0.578197	1.02759e-17	-0.0678392	0.361519
ADA	black	0.290529	6.61657e-05	-0.290529	6.61657e-05	-0.523359	2.9345e-14	0.18973	0.0100985	0.261962	0.000340656	-0.0201397	0.786694	0.547418	1.06879e-15	0.164234	0.0263107	-0.0972479	0.190319	-0.0763811	0.304097	-0.0188795	0.799751	0.306168	2.4972e-05	-0.175022	0.0178003	0.00615969	0.934045	0.172414	0.019601	-0.416434	4.53637e-09	0.0892153	0.229747	0.0329904	0.657514	0.223216	0.00238683	0.247284	0.000738569
ADCY1	black	-0.14588	0.0487861	0.14588	0.0487861	0.557801	2.35314e-16	0.0731439	0.32511	-0.171526	0.0202493	-0.104466	0.159322	-0.346433	1.55561e-06	-0.104764	0.158128	0.0753822	0.310484	-0.0795236	0.284575	-0.086094	0.246525	-0.116278	0.116992	0.39459	3.25252e-08	-0.112864	0.128211	-0.108068	0.145345	0.232857	0.00151303	-0.079725	0.283353	0.0739351	0.31989	-0.158637	0.0319607	-0.206271	0.00508728
ADCY9	black	-0.169547	0.0217611	0.169547	0.0217611	0.643591	8.73626e-23	-0.0432068	0.561404	-0.36687	3.25317e-07	-0.0505995	0.496351	-0.436237	6.70479e-10	-0.133502	0.0715968	0.0751384	0.312055	0.0944868	0.203272	-0.0508588	0.494143	-0.3082	2.19112e-05	0.295534	4.87344e-05	-0.0215688	0.77196	-0.175303	0.0176151	0.33894	2.68764e-06	-0.00613064	0.934355	-0.0553788	0.456521	-0.120219	0.105012	-0.189034	0.0103824
ADD3	black	0.431874	1.03264e-09	-0.431874	1.03264e-09	-0.492512	1.42413e-12	0.0155659	0.834338	-0.272348	0.00019166	0.117436	0.113367	0.337632	2.95249e-06	-0.0389753	0.600394	0.0245217	0.741777	-0.046001	0.536343	-0.0725098	0.329333	0.151051	0.04124	-0.332164	4.35367e-06	0.016599	0.823517	-0.0429434	0.563795	-0.339812	2.5237e-06	-0.115131	0.120672	0.0727717	0.327585	0.521515	3.74243e-14	-0.119133	0.108211
AES	black	-0.0961987	0.195168	0.0961987	0.195168	0.359761	5.6765e-07	-0.00253198	0.972863	-0.0727815	0.327519	-0.096601	0.193298	-0.319288	1.05534e-05	-0.101076	0.17337	0.0167844	0.821579	-0.18196	0.0136913	-0.074876	0.313753	-0.112509	0.129421	0.120618	0.103853	-0.167696	0.0232628	0.169194	0.0220405	0.154651	0.036587	0.0662014	0.373253	-0.0841914	0.25716	-0.136898	0.064611	0.0912285	0.219363
AFAP1L2	black	-0.0794948	0.284749	0.0794948	0.284749	0.215709	0.00336064	0.0556409	0.454389	-0.0497895	0.503279	-0.044048	0.553801	-0.0591906	0.426075	-0.038388	0.6059	0.352934	9.56868e-07	-0.0564077	0.448184	0.0543761	0.464726	-0.0250661	0.736254	0.0234607	0.75258	-0.0571903	0.441902	-0.0522482	0.482406	0.0687117	0.355363	-0.000410038	0.995605	0.0201926	0.786148	-0.0774563	0.297321	-0.0939071	0.206071
AFF3	black	0.0154646	0.835401	-0.0154646	0.835401	0.669146	4.04501e-25	0.023788	0.749242	-0.519407	4.93362e-14	0.0547416	0.461725	-0.310901	1.83882e-05	-0.193094	0.00882095	0.0571895	0.441909	0.0103919	0.888961	-0.0070835	0.924181	-0.0629702	0.397079	0.256344	0.000460555	-0.0280372	0.706355	-0.251687	0.000588362	0.141163	0.0566393	-0.14037	0.0580556	0.0125248	0.866364	0.0534756	0.472164	-0.257367	0.000436172
AFF4	black	-0.123951	0.094574	0.123951	0.094574	0.411225	7.35062e-09	0.00457602	0.950977	-0.352166	1.01397e-06	0.0727284	0.327874	-0.230506	0.00169385	-0.133295	0.0720411	0.086648	0.243487	-0.119096	0.108322	0.0219218	0.768333	-0.107686	0.146782	0.101275	0.172524	-0.0024479	0.973764	-0.24645	0.000770757	0.13686	0.0646847	-0.305291	2.64136e-05	-0.0804324	0.279089	-0.0117495	0.874567	-0.409634	8.50451e-09
AGBL2	black	-0.276263	0.000153372	0.276263	0.000153372	0.523226	2.98686e-14	-0.124523	0.0930516	-0.223064	0.0024037	-0.0616191	0.407306	-0.167578	0.0233607	-0.0948703	0.201436	0.158182	0.0324624	0.00908351	0.902867	-0.0554923	0.455596	-0.0157588	0.832315	0.442016	3.74851e-10	-0.0718461	0.333791	-0.105244	0.15622	0.410404	7.92599e-09	0.0504772	0.497393	-0.0728425	0.327113	-0.232722	0.00152292	-0.200123	0.0066037
AGPAT4	black	0.121976	0.09999	-0.121976	0.09999	-0.406827	1.09788e-08	0.139908	0.0588946	0.0382436	0.607257	-0.0879696	0.236344	0.145406	0.0495307	0.336618	3.17485e-06	-0.00382212	0.959046	-0.0947184	0.202162	-0.118696	0.109521	-0.0837399	0.25973	-0.173391	0.018909	-0.0696421	0.34887	-0.103002	0.165278	-0.159301	0.0312404	-0.0621688	0.403127	-0.0739105	0.320052	0.204957	0.00538238	-0.161586	0.0288667
AGR2	black	-0.407339	1.04804e-08	0.407339	1.04804e-08	0.805713	4.96487e-43	-0.182359	0.0134827	-0.251256	0.000601724	0.0196894	0.791353	-0.333046	4.0911e-06	-0.114731	0.121977	0.054485	0.463831	0.0444609	0.550086	-0.0218815	0.768747	-0.189924	0.0100204	0.181985	0.0136785	-0.00745905	0.920174	-0.0650903	0.381345	0.445093	2.73785e-10	0.0563495	0.448654	0.0141126	0.849612	-0.409463	8.63829e-09	-0.102939	0.165542
AGR3	black	-0.252487	0.000564294	0.252487	0.000564294	0.836998	2.84435e-49	-0.0706122	0.342181	-0.377998	1.32412e-07	0.076658	0.302342	-0.418362	3.78609e-09	-0.156734	0.0341032	0.0416268	0.57582	0.0494722	0.506006	0.0135164	0.855895	-0.152927	0.0387575	0.248322	0.000700279	0.0134685	0.8564	-0.174338	0.018258	0.330173	5.00567e-06	-0.00187849	0.979865	0.0212479	0.775262	-0.226357	0.00206161	-0.166626	0.0241704
AGTPBP1	black	0.482323	4.72401e-12	-0.482323	4.72401e-12	-0.628645	1.60977e-21	0.271337	0.0002029	0.139771	0.0591469	-0.00129927	0.986073	0.229564	0.00177165	-0.0627134	0.399011	-0.0141163	0.849574	-0.0439669	0.554532	-0.1299	0.0796621	0.185669	0.0118565	-0.0695209	0.349711	-0.106414	0.151642	-0.00341768	0.963377	-0.551881	5.61318e-16	-0.049344	0.50711	0.0892551	0.229539	0.502154	4.41196e-13	-0.0566154	0.446513
AIF1L	black	0.104087	0.160849	-0.104087	0.160849	-0.421548	2.80144e-09	0.131242	0.0765745	0.221766	0.00255205	-0.0738147	0.320681	-0.108747	0.142818	-0.0639838	0.389509	-0.0525525	0.479856	-0.089343	0.229079	0.0569615	0.443734	-0.203362	0.00576089	-0.319821	1.01815e-05	-0.170913	0.0207077	-0.0534151	0.472666	-0.203364	0.00576042	-0.082863	0.26477	-0.0253691	0.733186	0.139304	0.0600069	-0.094869	0.201442
AIM1	black	0.0868547	0.24236	-0.0868547	0.24236	-0.37741	1.38976e-07	-0.0630537	0.396452	0.129355	0.0809441	0.106825	0.150061	0.200723	0.00643974	-0.0198187	0.790015	-0.0621134	0.403547	-0.041119	0.58049	-0.00145064	0.984451	0.0522644	0.482271	-0.444846	2.80826e-10	-0.0217456	0.770143	0.0141866	0.848833	-0.153605	0.0378908	-0.0875657	0.238511	-0.0475979	0.522275	0.109592	0.139722	0.026308	0.723706
AK026714	black	0.244796	0.000838349	-0.244796	0.000838349	-0.623841	3.97286e-21	-0.2165	0.00324329	-0.00156281	0.983248	-0.183454	0.0129243	0.266617	0.000264008	0.0806635	0.277705	0.00858869	0.908135	-0.125764	0.0898115	0.0556091	0.454647	0.176991	0.0165373	-0.153219	0.0383826	-0.0766232	0.302563	0.153922	0.0374919	-0.0329638	0.657773	0.0242808	0.744226	0.0398033	0.59267	0.247009	0.000749051	0.0366985	0.621862
AK057657	black	-0.163573	0.0269295	0.163573	0.0269295	0.410339	7.97275e-09	0.0929219	0.210891	-0.165587	0.0250809	0.15336	0.0382018	-0.266544	0.000265067	-0.0938877	0.206165	0.0597597	0.421631	-0.0463803	0.532984	-0.18093	0.0142431	-0.155069	0.0360767	0.119316	0.107666	0.00267177	0.971366	-0.186601	0.0114307	0.0854834	0.249904	-0.305037	2.68451e-05	-0.0973036	0.190064	-0.0816657	0.271759	-0.350547	1.14524e-06
AK097370	black	-0.124245	0.0937897	0.124245	0.0937897	0.52869	1.44061e-14	0.145553	0.0492991	-0.0861448	0.246246	0.100704	0.174967	-0.254989	0.000494808	-0.0489765	0.510283	-0.0589459	0.427993	-0.0324936	0.662351	-0.0358519	0.629929	-0.0478467	0.5201	0.287277	8.0463e-05	-0.060448	0.416295	-0.0421513	0.571015	0.0817881	0.271039	-0.0258426	0.7284	-0.0415477	0.576546	-0.154338	0.0369733	-0.0213569	0.77414
AK311120	black	0.0636671	0.391865	-0.0636671	0.391865	-0.234795	0.0013775	0.127622	0.0851313	0.142782	0.0538328	-0.0721789	0.331551	0.12717	0.0862513	-0.0480659	0.518188	-0.0359539	0.628955	-0.0681502	0.359317	-0.0511373	0.491779	0.0554055	0.456303	0.0404111	0.587028	-0.0848961	0.253185	-0.0480592	0.518246	-0.108994	0.141908	-0.0491097	0.509132	-0.0526475	0.479061	0.0471531	0.526174	-0.103301	0.164048
AKIRIN2	black	0.324961	7.17961e-06	-0.324961	7.17961e-06	-0.409849	8.33891e-09	-0.00623018	0.933292	-0.0494879	0.505871	-0.0181369	0.807471	0.367729	3.03868e-07	0.131584	0.075804	-0.0882088	0.235068	0.19439	0.00836834	-0.150668	0.041763	0.027962	0.707107	-0.306956	2.37392e-05	0.00702068	0.924851	0.0107877	0.88476	-0.231805	0.00159161	0.141915	0.055321	0.0359416	0.629072	0.329653	5.19052e-06	0.0483699	0.515542
AKR7A3	black	-0.100965	0.173845	0.100965	0.173845	0.555477	3.31697e-16	0.299018	3.92586e-05	-0.118761	0.109325	0.118641	0.109686	-0.25289	0.00055253	-0.0470523	0.52706	-0.0267338	0.71942	-0.177839	0.0160178	-0.0202834	0.785209	-0.168082	0.022942	0.473001	1.36748e-11	-0.206133	0.00511752	-0.203142	0.00581479	-0.0708779	0.340363	-0.170465	0.0210481	-0.0747028	0.314877	-0.095735	0.19734	-0.272446	0.000190602
ALDH1A3	black	0.135345	0.067732	-0.135345	0.067732	-0.42992	1.25058e-09	0.120073	0.105436	0.137272	0.0638772	0.067041	0.367208	0.0356833	0.63154	0.0462634	0.534018	0.0383195	0.606544	-0.096919	0.191829	0.100325	0.176603	-0.199156	0.00687592	-0.218559	0.00295509	-0.0991785	0.181626	0.00762089	0.918448	-0.241369	0.000996146	-0.0299515	0.687324	0.0596113	0.422787	0.155505	0.0355518	-0.0789305	0.288193
ALG12	black	-0.0381742	0.607909	0.0381742	0.607909	0.25793	0.000423259	0.0651453	0.380942	0.044642	0.548461	0.00561067	0.939912	-0.172667	0.0194198	0.00312563	0.966504	-0.015269	0.837453	-0.0220372	0.767149	0.00708086	0.924209	-0.0218141	0.769439	0.0907426	0.221839	-0.0621997	0.402892	0.047204	0.525727	0.0880919	0.235691	0.188167	0.0107459	0.130568	0.0781133	-0.112321	0.130069	0.135131	0.068173
AMACR	black	-0.113956	0.124536	0.113956	0.124536	0.38083	1.04771e-07	-0.163977	0.0265499	-0.25208	0.000576428	0.222879	0.00242432	-0.21205	0.00395472	0.0614589	0.408529	0.0810412	0.275454	0.0409283	0.582248	0.182431	0.0134456	-0.0327711	0.659647	0.1525	0.0393114	-0.020486	0.783117	0.115622	0.119085	0.204768	0.00542594	0.208103	0.00470018	-0.0788673	0.288581	-0.0524269	0.480908	-0.0105891	0.886867
AMBP	black	-0.124256	0.0937602	0.124256	0.0937602	0.303047	3.04683e-05	0.0827139	0.265633	-0.0670977	0.366803	-0.055512	0.455436	-0.0672374	0.365803	-0.0680601	0.359954	-0.0451473	0.54394	-0.0473548	0.524404	-0.050176	0.499966	-0.0768637	0.301043	-0.0410447	0.581174	-0.0695127	0.349768	-0.0620092	0.404338	0.0856094	0.249204	-0.0413387	0.578467	-0.0618013	0.405918	-0.124857	0.092171	-0.123668	0.0953379
ANGEL2	black	-0.250637	0.000621374	0.250637	0.000621374	0.443302	3.28847e-10	-0.00912957	0.902377	-0.212715	0.0038402	-0.0233148	0.75407	-0.227964	0.00191131	-0.181733	0.0138114	0.00824915	0.911751	0.0684514	0.357192	-0.00575513	0.938368	-0.136016	0.0663689	0.136288	0.0658217	-0.0770643	0.299779	-0.245752	0.000798624	0.223294	0.00237814	-0.0373158	0.616009	-0.375506	1.62409e-07	-0.100848	0.174346	-0.368691	2.81464e-07
ANKRD30A	black	-0.258429	0.000412115	0.258429	0.000412115	0.604475	1.30009e-19	-0.34798	1.38709e-06	-0.358682	6.16998e-07	0.0708909	0.340274	-0.254127	0.000517803	-0.0760711	0.30607	0.0543315	0.465092	0.114535	0.122619	0.0545881	0.462984	-0.0670836	0.366904	-0.0123547	0.868163	0.095503	0.198433	-0.0752453	0.311365	0.472732	1.40936e-11	0.0515328	0.488431	0.0752788	0.311149	-0.25345	0.00053656	-0.0574948	0.439472
ANKRD30B	black	-0.234204	0.0014176	0.234204	0.0014176	0.551755	5.71649e-16	-0.286608	8.37388e-05	-0.181476	0.0139484	0.23903	0.00111903	-0.270686	0.000210467	-0.0575196	0.439274	0.0479819	0.51892	0.146931	0.0471656	0.0844202	0.255864	-0.0345548	0.642373	0.0362765	0.625878	0.126816	0.0871388	-0.0286737	0.700006	0.367409	3.11694e-07	0.234253	0.00141424	0.154889	0.0362968	-0.278633	0.000133794	0.126235	0.0886061
ANKRD50	black	-0.313348	1.56649e-05	0.313348	1.56649e-05	0.453736	1.11394e-10	-0.0605582	0.415445	-0.179514	0.0150339	0.012223	0.869555	-0.364685	3.86579e-07	-0.167976	0.0230293	-0.0616911	0.406757	-0.06467	0.384434	0.0163584	0.826034	-0.220789	0.00266924	-0.0372578	0.616558	0.089131	0.23019	-0.126076	0.0890114	0.240461	0.0010423	-0.120238	0.104954	-0.102794	0.166142	-0.199088	0.00689515	-0.252651	0.000559472
ANXA9	black	-0.336108	3.29238e-06	0.336108	3.29238e-06	0.762104	5.22021e-36	0.0763805	0.304101	-0.0901092	0.225095	-0.0861774	0.246066	-0.256989	0.000445037	-0.112455	0.129609	0.0290795	0.695969	0.0193575	0.794792	-0.065951	0.375067	-0.11693	0.11494	0.142314	0.0546315	0.0227585	0.759755	-0.103734	0.162279	0.27406	0.000173937	-0.0621696	0.40312	-0.00039299	0.995787	-0.379455	1.17413e-07	-0.0888854	0.231482
APBA1	black	-0.0609322	0.412564	0.0609322	0.412564	-0.223115	0.00239803	0.0741273	0.31863	0.176749	0.0166878	-0.0488668	0.511232	-0.166023	0.024695	-0.0456033	0.539875	-0.0156787	0.833155	0.068797	0.354764	-0.0508338	0.494356	-0.0517318	0.486751	-0.0184213	0.804512	0.0165873	0.823639	-0.0399196	0.591589	0.0152166	0.838004	0.0321684	0.665526	-0.0413959	0.577941	-0.022663	0.760734	-0.0393363	0.59702
APCDD1L	black	0.0953577	0.19912	-0.0953577	0.19912	-0.32217	8.68613e-06	0.0928812	0.211092	0.141311	0.0563775	0.0617046	0.406654	-0.14913	0.0439199	-0.0303059	0.683821	-0.042479	0.568023	-0.0408776	0.582716	0.0960503	0.195861	-0.0412655	0.579141	-0.0643616	0.38671	-0.0714679	0.336348	-0.0637452	0.391283	-0.0988818	0.182943	-0.0443494	0.551089	-0.0340867	0.646888	0.0967862	0.192442	-0.0818931	0.270422
AR	black	-0.0526484	0.479054	0.0526484	0.479054	0.683207	1.66318e-26	-0.168878	0.0222939	-0.536246	5.14239e-15	0.0723429	0.330451	-0.409037	8.9807e-09	-0.183713	0.0127954	0.0490115	0.509981	0.0540469	0.467438	0.106879	0.149853	-0.197163	0.00746841	0.0973936	0.189652	0.0251936	0.734963	0.0548461	0.460869	0.298196	4.13239e-05	0.0152937	0.837194	-0.0205058	0.782912	-0.0048461	0.948088	-0.08276	0.265367
ARFIP2	black	-0.402349	1.64195e-08	0.402349	1.64195e-08	0.632069	8.37358e-22	0.0940947	0.205162	0.0443249	0.551309	-0.0778022	0.295162	-0.382382	9.20631e-08	-0.0921183	0.214882	0.0537429	0.46995	-0.0176618	0.812419	0.00116739	0.987487	-0.432815	9.4131e-10	0.126485	0.0879723	-0.083799	0.259392	-0.0507285	0.495252	0.309311	2.03914e-05	-0.0659874	0.374803	0.0381621	0.608023	-0.424951	2.02375e-09	-0.107955	0.145768
ARHGAP32	black	-0.455292	9.44841e-11	0.455292	9.44841e-11	0.634424	5.31706e-22	-0.0902248	0.224498	0.00825358	0.911704	-0.0164353	0.82523	-0.320216	9.91389e-06	-0.209847	0.00435662	0.0989316	0.182721	0.0665682	0.370605	-0.013464	0.856448	-0.0284093	0.702641	0.0715763	0.335614	0.0238653	0.748455	-0.285164	9.12537e-05	0.482347	4.71116e-12	-0.00850816	0.908992	-0.0701021	0.345688	-0.488866	2.19728e-12	-0.206577	0.00502077
ARHGAP35	black	-0.360644	5.30117e-07	0.360644	5.30117e-07	0.674925	1.11304e-25	-0.247732	0.000721806	-0.356369	7.36909e-07	0.0728916	0.326786	-0.341495	2.23411e-06	-0.145169	0.0499087	0.116038	0.117756	0.00973326	0.895957	0.0399686	0.591133	-0.282153	0.000108983	0.186345	0.0115464	0.0472047	0.525721	-0.0864955	0.24432	0.540587	2.81236e-15	-0.0362727	0.625914	-0.098048	0.18668	-0.312805	1.62345e-05	-0.173391	0.0189088
ARL1	black	-0.0727987	0.327405	0.0727987	0.327405	0.577248	1.19462e-17	-0.21076	0.00418583	-0.473021	1.36437e-11	0.0501574	0.500125	-0.431564	1.06461e-09	-0.155946	0.0350256	0.0902016	0.224618	0.109575	0.139782	0.0118056	0.873973	-0.158114	0.0325385	0.167393	0.0235163	0.00393791	0.957807	-0.0916549	0.217208	0.278781	0.000132651	-0.030414	0.682754	-0.041426	0.577664	-0.0152753	0.837387	-0.138929	0.0607072
ARL10	black	0.0712447	0.337864	-0.0712447	0.337864	-0.481356	5.28281e-12	-0.122572	0.0983299	0.117834	0.112139	-0.0702152	0.344908	0.0828731	0.264712	-0.0516388	0.487535	0.0908283	0.2214	-0.026094	0.725863	-0.0904526	0.223325	0.193137	0.00880556	-0.00491288	0.947374	0.0723789	0.330209	0.0108513	0.884086	0.00822622	0.911996	0.0183329	0.805432	0.0208929	0.778919	0.0999827	0.178093	0.0811343	0.274901
ARL3	black	-0.156219	0.0347036	0.156219	0.0347036	0.693803	1.33027e-27	-0.0070308	0.924744	-0.314217	1.47929e-05	0.054802	0.46123	-0.391443	4.27015e-08	-0.0424949	0.567878	0.111112	0.134279	0.0674177	0.364516	-0.109802	0.138962	-0.0908462	0.221309	0.221454	0.00258894	0.0184826	0.803874	-0.196839	0.00756884	0.189487	0.0101969	-0.174711	0.0180067	0.0999473	0.178247	-0.166906	0.0239293	-0.150578	0.041887
ARL4A	black	0.135692	0.0670252	-0.135692	0.0670252	-0.383239	8.56973e-08	-0.18866	0.0105379	-0.00996243	0.893522	-0.105603	0.154805	-0.0454156	0.541547	0.0523013	0.481961	-0.120039	0.105535	0.033729	0.650347	0.172498	0.0195405	-0.178498	0.015624	-0.31332	1.56939e-05	-0.164585	0.0259864	0.192546	0.00901847	-3.28731e-05	0.999648	0.0798319	0.282706	0.160544	0.0299297	0.150474	0.0420301	0.0517362	0.486714
ARL4C	black	0.0622907	0.402203	-0.0622907	0.402203	-0.533646	7.35108e-15	0.163299	0.0271897	0.179001	0.0153294	-0.0483286	0.515901	0.425785	1.86781e-09	0.0730574	0.325684	-0.085751	0.24842	-0.214467	0.00355255	0.0184305	0.804416	0.0287958	0.69879	-0.395268	3.06605e-08	0.00258805	0.972263	-0.186066	0.0116731	-0.271668	0.00019916	-0.172477	0.0195555	-0.00124639	0.98664	0.120549	0.104053	-0.205791	0.00519333
ARMC3	black	-0.0859035	0.247576	0.0859035	0.247576	0.194075	0.00847631	0.111311	0.133578	0.0174326	0.814809	-0.0218742	0.768822	-0.00310294	0.966747	-0.0300432	0.686416	-0.00063965	0.993143	-0.027408	0.712651	-0.0179752	0.809155	-0.0402523	0.5885	-0.0268269	0.718484	-0.0484221	0.515088	-0.036973	0.619256	-0.020387	0.784139	-0.016368	0.825934	-0.0301007	0.685848	-0.0798059	0.282863	-0.0938925	0.206142
ARNT2	black	-0.398632	2.28299e-08	0.398632	2.28299e-08	0.576931	1.256e-17	-0.100643	0.175231	-0.0903337	0.223937	-0.0393838	0.596577	-0.237014	0.00123598	-0.10614	0.152707	0.2503	0.00063234	-0.0101091	0.891964	-0.0707307	0.341369	-0.13628	0.0658389	0.220683	0.00268227	-0.115172	0.120541	-0.124101	0.094173	0.415178	5.0999e-09	0.0947978	0.201782	-0.0475199	0.522957	-0.382059	9.45799e-08	-0.122439	0.0986981
ARRDC3	black	0.420733	3.02684e-09	-0.420733	3.02684e-09	-0.52056	4.24267e-14	0.105117	0.156724	-0.246295	0.000776862	0.0190024	0.798474	0.250334	0.00063121	0.0238692	0.748415	-0.00798762	0.914538	-0.129714	0.0800993	0.0290354	0.696408	-0.0141964	0.84873	-0.304356	2.80379e-05	-0.0119058	0.872912	-0.0396418	0.594173	-0.380712	1.05803e-07	-0.131151	0.0767825	0.0464387	0.532468	0.528236	1.53134e-14	-0.19703	0.00750926
ARSD	black	-0.375858	1.57812e-07	0.375858	1.57812e-07	0.567335	5.59309e-17	-0.448703	1.88639e-10	-0.228045	0.00190396	0.126567	0.0877651	-0.39521	3.08158e-08	-0.0582056	0.433827	0.0876408	0.238107	0.15514	0.035991	0.167161	0.0237125	-0.169773	0.0215835	-0.047292	0.524954	-0.0188491	0.800066	0.189225	0.0103036	0.592469	1.00576e-18	0.220766	0.00267199	0.065008	0.381949	-0.39814	2.38418e-08	0.156307	0.0346003
ARSG	black	-0.196154	0.00778513	0.196154	0.00778513	0.612697	3.04446e-20	-0.266462	0.000266274	-0.314483	1.45351e-05	0.033182	0.655651	-0.144337	0.0512487	-0.0365239	0.623523	0.104291	0.160026	0.123194	0.0966218	-0.0317036	0.670074	0.128181	0.0837627	0.330692	4.82714e-06	0.0740639	0.319045	0.0350242	0.637858	0.460583	5.36526e-11	0.247306	0.000737745	0.0177623	0.811372	-0.237517	0.00120577	0.0875733	0.238471
ASCL1	black	-0.114713	0.122035	0.114713	0.122035	0.405591	1.22755e-08	0.0239894	0.747191	-0.0124733	0.866909	0.202793	0.00590157	-0.186204	0.0116103	0.10388	0.161688	-0.0260647	0.726158	0.0079631	0.9148	-0.0232077	0.755163	-0.0145428	0.845084	0.546132	1.28447e-15	-0.0208752	0.779101	-0.0213485	0.774227	0.127672	0.0850089	-0.00333181	0.964296	0.0869269	0.241967	-0.198578	0.00704327	0.00146692	0.984276
ASIC2	black	-0.100617	0.175342	0.100617	0.175342	0.286637	8.35966e-05	0.149982	0.0427147	-0.0319262	0.667895	-0.0573791	0.440394	-0.115312	0.120087	-0.0514861	0.488826	-0.0254395	0.732474	0.208172	0.00468609	-0.00307391	0.967058	-0.0643944	0.386468	0.392004	4.0688e-08	-0.080949	0.276002	-0.0453065	0.542519	0.0381604	0.60804	-0.0262062	0.724732	-0.0556189	0.454568	-0.0883451	0.234342	-0.0717949	0.334136
ASRGL1	black	-0.165802	0.0248899	0.165802	0.0248899	-0.00526854	0.94357	0.0125572	0.866022	0.088221	0.235002	-0.120811	0.103297	0.163886	0.0266353	-0.0210711	0.777083	0.216892	0.00318655	-0.101364	0.172141	-0.0511607	0.49158	-0.0260641	0.726165	0.0231698	0.755551	0.0745341	0.315974	-0.00509371	0.94544	0.0529969	0.476145	-0.126668	0.0875095	-0.0200227	0.787904	-0.132862	0.072979	-0.0816897	0.271618
ASTN2	black	-0.234003	0.0014315	0.234003	0.0014315	0.589092	1.76124e-18	0.177219	0.016396	-0.167937	0.0230622	-0.134467	0.0695508	-0.285222	9.09386e-05	-0.163006	0.0274712	0.0167802	0.821623	-0.128509	0.0829686	-0.0384129	0.605665	-0.150727	0.0416819	0.429106	1.35392e-09	-0.174848	0.0179157	-0.126875	0.0869896	0.166756	0.0240581	-0.216083	0.00330476	-0.0355477	0.632838	-0.197995	0.00721561	-0.327873	5.87399e-06
ATP11B	black	0.329483	5.25231e-06	-0.329483	5.25231e-06	-0.540312	2.92248e-15	-0.00546476	0.941472	-0.145862	0.0488133	0.0701467	0.345381	0.237094	0.00123109	-0.0126641	0.864892	-0.0906041	0.222548	-0.0632107	0.395275	0.0350621	0.637494	0.0963179	0.194613	-0.349726	1.21788e-06	-0.00945645	0.8989	-0.00839111	0.910239	-0.349568	1.23231e-06	-0.136879	0.0646489	0.0658583	0.37574	0.438325	5.44121e-10	-0.0476414	0.521894
ATP11C	black	0.312448	1.66188e-05	-0.312448	1.66188e-05	-0.659425	3.32471e-24	-0.0586314	0.430466	0.0586202	0.430555	-0.143377	0.0528317	0.339353	2.60874e-06	0.056709	0.44576	-0.0547864	0.461359	0.0950941	0.20037	0.0498016	0.503174	0.146989	0.0470769	-0.391243	4.34456e-08	-0.0998961	0.178471	0.105291	0.156033	-0.283708	9.94578e-05	-0.238365	0.00115641	0.110239	0.137386	0.341368	2.25473e-06	0.0496919	0.504117
ATP1A4	black	-0.145716	0.0490429	0.145716	0.0490429	0.408116	9.76681e-09	0.179079	0.0152842	-0.0574897	0.439513	-0.0243172	0.743856	-0.15691	0.0339004	-0.036964	0.619342	-0.0346723	0.641241	-0.0227985	0.759347	-0.0242301	0.744742	-0.0646298	0.38473	0.0684668	0.357083	-0.0550294	0.459371	-0.0413036	0.57879	0.0365126	0.62363	-0.0276482	0.710246	-0.0460027	0.536327	-0.147417	0.0464314	-0.0787124	0.289531
ATP1B3	black	0.0131697	0.859552	-0.0131697	0.859552	-0.441018	4.14754e-10	0.231672	0.00160186	0.382894	8.82088e-08	0.0282587	0.704144	0.147524	0.0462709	0.15175	0.0402999	-0.0255014	0.731848	-0.121082	0.102521	-0.0126168	0.865392	-0.112743	0.128624	-0.154983	0.0361822	-0.114821	0.121683	0.00867954	0.907167	-0.276775	0.000148931	-0.248827	0.000682331	-0.102954	0.165476	0.0331281	0.656175	-0.129152	0.0814261
ATP5G2	black	-0.226401	0.0020573	0.226401	0.0020573	0.5663	6.55263e-17	0.257601	0.000430759	-0.0726626	0.328312	-0.0669949	0.367539	-0.205891	0.00517107	-0.100148	0.177373	-0.0132457	0.858751	-0.124909	0.0920335	0.00422739	0.954708	-0.171541	0.0202386	0.258802	0.000403955	-0.248743	0.000685271	-0.304303	2.81325e-05	0.144367	0.0511986	-0.293956	5.37001e-05	-0.0959389	0.196382	-0.279268	0.000128961	-0.372129	2.13616e-07
ATP7B	black	-0.213071	0.00378018	0.213071	0.00378018	0.485648	3.20832e-12	0.169534	0.021771	-0.113072	0.127504	-0.0926403	0.212283	-0.180743	0.0143455	-0.0976821	0.188338	0.0502703	0.49916	-0.0806198	0.277966	-0.0849117	0.253097	-0.124482	0.0931598	0.182798	0.0132566	-0.113659	0.125527	-0.126055	0.0890668	0.144696	0.0506669	-0.0873469	0.239691	-0.0966595	0.193027	-0.155755	0.0352525	-0.305847	2.54913e-05
ATP8B3	black	-0.142814	0.0537783	0.142814	0.0537783	0.345203	1.70341e-06	0.086684	0.243291	-0.0428679	0.564481	-0.0292981	0.693798	-0.205392	0.00528296	-0.0418869	0.573435	0.0541953	0.466214	-0.0331072	0.656378	-0.0476852	0.521511	-0.0433981	0.559671	0.241659	0.000981816	0.155596	0.0354425	-0.0380881	0.60872	0.0666469	0.370038	-0.0199517	0.788638	-0.0373202	0.615968	-0.132141	0.0745627	-0.0243718	0.743301
AX746755	black	-0.285935	8.71651e-05	0.285935	8.71651e-05	0.56045	1.586e-16	-0.0531684	0.474717	-0.271502	0.000201024	0.08925	0.229566	-0.315133	1.39242e-05	-0.173054	0.019145	0.0860462	0.246789	-0.0915118	0.217929	0.0345964	0.641971	-0.243641	0.000888754	0.0871553	0.240728	-0.0295489	0.69131	-0.20321	0.00579818	0.371568	2.23497e-07	-0.0281868	0.704861	-0.101471	0.171687	-0.222971	0.00241398	-0.34403	1.85662e-06
AZGP1	black	-0.191648	0.00935143	0.191648	0.00935143	0.606727	8.77208e-20	-0.0847017	0.254277	-0.321338	9.19043e-06	0.0177601	0.811395	-0.475218	1.0651e-11	-0.263284	0.000317029	0.0717677	0.33432	-0.00795633	0.914872	0.0643754	0.386608	-0.283803	9.89027e-05	0.150791	0.0415952	-0.0887722	0.232079	0.0483814	0.515442	0.291292	6.31749e-05	0.01948	0.793522	0.0404528	0.586642	-0.158511	0.0320998	-0.13522	0.0679891
AZU1	black	-0.140781	0.0573185	0.140781	0.0573185	0.26703	0.000258045	-0.0118489	0.873514	-0.0608986	0.412823	-0.0313283	0.673755	-0.0760579	0.306154	-0.0363963	0.624737	-0.0433258	0.560325	-0.0163751	0.825859	-0.00427952	0.95415	-0.0423573	0.569133	-0.00751872	0.919538	-0.0305309	0.6816	-0.0367743	0.621142	0.121543	0.101209	-0.019895	0.789225	-0.0310867	0.676128	-0.128804	0.0822586	-0.0203839	0.784171
B3GAT1	black	0.0895089	0.228212	-0.0895089	0.228212	-0.184899	0.0122183	0.0836149	0.260444	0.123929	0.0946349	-0.0400413	0.590458	0.0016464	0.982353	-0.0298503	0.688325	-0.0149782	0.840508	-0.0340313	0.647423	-0.00695468	0.925556	-0.0318959	0.668191	0.0100906	0.89216	-0.047069	0.526913	-0.0200962	0.787145	-0.11701	0.114689	-0.0319823	0.667345	0.0348706	0.639333	0.0212831	0.774899	-0.0116394	0.875732
B3GNT5	black	0.207479	0.00482893	-0.207479	0.00482893	-0.713342	9.36047e-30	0.166904	0.0239313	0.270829	0.000208784	-0.0851117	0.251977	0.110957	0.134826	0.15096	0.0413637	-0.0695915	0.349221	-0.0629489	0.397239	-0.0847662	0.253914	-0.107873	0.146077	-0.189611	0.0101465	-0.0147417	0.842993	0.0234668	0.752518	-0.430275	1.20796e-09	-0.128749	0.0823906	-0.102446	0.167587	0.29864	4.01959e-05	-0.0182713	0.806072
B9D1	black	-0.077673	0.295967	0.077673	0.295967	0.348281	1.35639e-06	-0.0315102	0.67197	0.0300572	0.686278	0.0794027	0.285309	-0.328046	5.80418e-06	0.0676588	0.3628	0.00574271	0.938501	0.0504625	0.497519	-0.0790207	0.287641	-0.0904558	0.223309	0.253852	0.000525334	0.221626	0.00256861	0.127631	0.0851095	0.031771	0.669414	0.210823	0.00417421	0.132863	0.0729772	-0.15985	0.0306557	0.291426	6.26639e-05
BACH1	black	0.145924	0.0487166	-0.145924	0.0487166	-0.434756	7.76878e-10	0.0964085	0.194191	0.00591555	0.936654	0.0498034	0.50316	0.300201	3.64568e-05	0.13796	0.062544	-0.0649507	0.382369	0.0155415	0.834594	-0.0182695	0.806091	0.046255	0.534092	-0.235717	0.00131697	0.101273	0.172529	-0.277601	0.00014201	-0.352064	1.02185e-06	-0.165412	0.0252371	0.0521622	0.483129	0.244181	0.000864878	-0.164159	0.0263799
BAI2	black	-0.186692	0.0113899	0.186692	0.0113899	0.547676	1.02997e-15	0.073044	0.325773	-0.125246	0.0911528	-0.0635704	0.392586	-0.272058	0.000194825	-0.0748671	0.313811	-0.0475797	0.522434	-0.0376212	0.613122	-0.0477158	0.521243	-0.0910916	0.220059	0.476796	8.90572e-12	0.143842	0.0520591	-0.0144781	0.845766	0.186716	0.0113789	-0.0361219	0.627351	-0.072206	0.331369	-0.197575	0.00734214	-0.00585954	0.937252
BAIAP2	black	-0.41502	5.17582e-09	0.41502	5.17582e-09	0.57709	1.2249e-17	0.0642724	0.38737	0.140846	0.0572017	-0.0102579	0.890384	-0.396162	2.83583e-08	-0.0978147	0.187736	0.0800976	0.281101	-0.0805632	0.278305	0.0113818	0.878461	-0.254276	0.000513762	0.226158	0.00208091	-0.147918	0.0456852	0.0464316	0.532531	0.315011	1.40364e-05	0.0301112	0.685744	-0.0536565	0.470664	-0.480677	5.71241e-12	-0.00753719	0.919341
BAIAP2-AS1	black	-0.459967	5.73356e-11	0.459967	5.73356e-11	0.539908	3.09231e-15	-0.12067	0.103702	-0.00540046	0.942159	-0.169689	0.0216494	-0.22573	0.00212306	0.0199976	0.788164	0.0595377	0.423362	-0.0187683	0.800905	0.0179154	0.809777	-0.202374	0.00600713	0.121752	0.100618	-0.128917	0.0819859	-0.0818451	0.270704	0.473776	1.25332e-11	0.159793	0.0307159	-0.0987557	0.183505	-0.46329	4.00118e-11	-0.0512125	0.491142
BBOX1	black	0.121451	0.101469	-0.121451	0.101469	-0.487429	2.60307e-12	0.137339	0.0637452	0.271173	0.000204786	-0.102706	0.166505	0.104257	0.160163	0.0227293	0.760055	-0.0684723	0.357045	-0.0817325	0.271366	0.10271	0.166487	-0.0961726	0.19529	-0.166727	0.0240836	-0.0699722	0.346584	-0.0877698	0.237415	-0.239396	0.00109893	-0.0807731	0.277051	0.143419	0.0527619	0.0834519	0.261377	-0.109314	0.140737
BBS4	black	-0.152995	0.0386702	0.152995	0.0386702	0.636718	3.40268e-22	-0.214682	0.00351862	-0.539844	3.12037e-15	0.0165254	0.824287	-0.343385	1.94647e-06	-0.156175	0.0347556	0.0403471	0.587621	0.122207	0.0993432	0.00588174	0.937015	-0.160035	0.030461	0.226149	0.00208177	0.013615	0.854856	-0.0285697	0.701042	0.333261	4.02949e-06	0.0440852	0.553466	0.0332429	0.65506	-0.066248	0.372916	-0.0728826	0.326846
BBS5	black	-0.0926313	0.212328	0.0926313	0.212328	0.214999	0.00346924	0.105676	0.154518	-0.0472593	0.525241	-0.0468567	0.528781	-0.133461	0.0716835	-0.0488698	0.511206	-0.00483076	0.948252	-0.0204175	0.783825	-0.0466259	0.530815	-0.0490726	0.509452	0.0740008	0.319459	0.0107278	0.885396	-0.0484778	0.514604	-0.0012827	0.986251	0.0377999	0.611435	-0.0425116	0.567726	-0.0401998	0.588987	-0.109196	0.141167
BC038731	black	-0.187562	0.0110061	0.187562	0.0110061	0.467101	2.63617e-11	0.0721688	0.331619	-0.0953463	0.199173	-0.0187941	0.800638	-0.14085	0.0571941	-0.101401	0.171985	-0.0618856	0.405277	-0.0564232	0.44806	-0.0820267	0.269639	0.0923979	0.213487	0.0270691	0.716051	0.0407732	0.58368	-0.112443	0.129648	0.104533	0.159052	-0.0891413	0.230136	-0.101087	0.173324	-0.166605	0.0241886	-0.158242	0.0323959
BC047651	black	-0.133178	0.0722921	0.133178	0.0722921	0.231397	0.00162316	0.00302451	0.967587	-0.0810126	0.275624	0.0290041	0.696719	-0.12716	0.0862763	-0.0217007	0.770604	0.0829541	0.264243	-0.0345022	0.642879	-0.024531	0.741683	-0.00901048	0.903644	0.245248	0.000819357	-0.0153054	0.837072	-0.0145113	0.845416	0.138939	0.0606873	-0.00358306	0.961606	-0.0305194	0.681714	-0.10591	0.1536	0.0123451	0.868264
BCAS1	black	-0.327368	6.08313e-06	0.327368	6.08313e-06	0.585146	3.36203e-18	-0.210091	0.00431034	-0.178112	0.015854	0.0273845	0.712887	-0.195258	0.00807654	-0.0982489	0.185775	0.0946898	0.202299	0.05388	0.468816	-0.0510828	0.492241	-0.0588755	0.428546	0.0780359	0.29371	0.0733768	0.323568	0.119275	0.107789	0.379092	1.20988e-07	0.203506	0.00572567	-0.0987174	0.183675	-0.306824	2.39428e-05	0.0526555	0.478995
BEX1	black	-0.109835	0.138839	0.109835	0.138839	0.370204	2.49392e-07	0.105336	0.155856	-0.0886828	0.232552	-0.0751417	0.312034	-0.165494	0.0251639	-0.0857839	0.248238	0.235636	0.00132221	-0.0671829	0.366193	-0.0780474	0.293638	-0.0923136	0.213907	0.503888	3.55989e-13	-0.0465572	0.531422	-0.100122	0.177486	0.120988	0.102788	-0.0727653	0.327627	-0.0825736	0.266448	-0.132778	0.0731621	-0.138892	0.0607761
BHLHE40	black	-0.44827	1.97304e-10	0.44827	1.97304e-10	0.615982	1.68438e-20	0.0371092	0.617965	-0.0288177	0.698573	-0.0651523	0.380891	-0.175422	0.0175368	-0.0976536	0.188467	0.0739438	0.319833	0.0116004	0.876145	-0.0181135	0.807715	-0.399678	2.08162e-08	0.200613	0.00646938	-0.126772	0.0872487	-0.0412937	0.578881	0.368561	2.84382e-07	-0.0733734	0.32359	0.000130555	0.9986	-0.44548	2.63126e-10	-0.226317	0.0020655
BICD2	black	0.0967733	0.192501	-0.0967733	0.192501	-0.343129	1.98324e-06	-0.16757	0.0233674	-0.0363515	0.625163	-0.205312	0.00530108	0.179064	0.0152927	0.0296895	0.689917	-0.0744572	0.316475	0.064747	0.383867	0.0427633	0.565433	-0.0128072	0.863381	-0.236793	0.00124944	-0.0110475	0.882005	0.118934	0.108805	-0.00910423	0.902647	-0.159882	0.0306218	-0.147465	0.0463588	0.15722	0.0335457	0.086808	0.242614
BLVRA	black	0.0234878	0.752303	-0.0234878	0.752303	0.448306	1.96566e-10	0.0152675	0.837469	-0.293147	5.64267e-05	0.0043083	0.953842	-0.0510984	0.492108	0.0725705	0.328927	0.0141835	0.848866	0.00767185	0.917905	0.0207482	0.780411	-0.0695498	0.349511	0.0876691	0.237955	-0.187629	0.010977	-0.0294054	0.692733	0.043847	0.555613	-0.00426442	0.954312	0.0896938	0.227249	-0.0125587	0.866006	-0.0829346	0.264356
BMI1	black	-0.204435	0.00550361	0.204435	0.00550361	0.489793	1.96895e-12	-0.211433	0.00406385	-0.324661	7.32911e-06	0.00899624	0.903796	-0.188696	0.0105225	-0.106199	0.152476	0.102692	0.166564	0.166566	0.0242218	-0.0416647	0.575472	-0.0460531	0.53588	0.201348	0.00627283	0.095483	0.198527	-0.233661	0.0014554	0.333544	3.94972e-06	-0.00230732	0.97527	-0.0637508	0.391242	-0.155138	0.035994	-0.16179	0.0286631
BMPR1B	black	-0.273319	0.000181406	0.273319	0.000181406	0.641209	1.40494e-22	-0.127852	0.0845653	-0.207436	0.00483806	-0.0256538	0.730307	-0.393639	3.53255e-08	-0.0765826	0.30282	0.150714	0.0417005	0.158444	0.0321728	-0.0502297	0.499507	-0.0780082	0.293881	0.269087	0.000230173	-0.0575393	0.439117	-0.0667293	0.369445	0.382192	9.35331e-08	0.0730849	0.325501	-0.0346316	0.641633	-0.2574	0.000435394	-0.0536276	0.470904
BNIPL	black	-0.450476	1.56844e-10	0.450476	1.56844e-10	0.626042	2.63121e-21	-0.177812	0.0160345	-0.0799957	0.281716	0.0751345	0.312081	-0.312535	1.65241e-05	-0.0733349	0.323845	0.0985372	0.184481	0.151915	0.0400811	0.091218	0.219417	-0.160159	0.0303303	-0.00707168	0.924307	0.0141662	0.849048	-0.0125867	0.86571	0.514463	9.36092e-14	0.0691079	0.352588	-0.0900252	0.225529	-0.457737	7.28311e-11	-0.0395495	0.595032
BRD3	black	-0.275286	0.000162189	0.275286	0.000162189	0.465836	3.02962e-11	-0.0191491	0.796953	-0.0917261	0.216849	-0.149476	0.0434273	-0.260736	0.000364036	-0.277303	0.000144469	0.0365946	0.62285	0.0632122	0.395264	0.030334	0.683543	-0.191245	0.00950421	0.0950878	0.2004	0.0269412	0.717336	-0.127754	0.0848076	0.341489	2.235e-06	0.0380775	0.60882	-0.0787901	0.289054	-0.23341	0.00147316	-0.206029	0.00514052
BRDT	black	-0.0980564	0.186642	0.0980564	0.186642	0.253039	0.00054823	0.0864482	0.24458	0.0699509	0.346732	-0.0305483	0.681429	-0.154857	0.0363349	-0.0227673	0.759666	-0.00523473	0.943932	-0.014502	0.845514	-0.0212951	0.774776	-0.0296796	0.690015	0.124904	0.0920459	-0.0474367	0.523686	-0.00756047	0.919093	0.0712882	0.337568	0.00272544	0.970791	-0.0288165	0.698584	-0.137493	0.0634459	-0.0232467	0.754765
BTBD9	black	-0.14811	0.0454017	0.14811	0.0454017	0.463132	4.07056e-11	-0.0899656	0.225838	-0.0494064	0.506573	0.210934	0.00415394	-0.204558	0.0054748	-0.00713487	0.923633	-0.047766	0.520805	0.237517	0.00120576	0.0367657	0.621224	0.0765785	0.302846	0.191598	0.00937	0.0276955	0.709772	0.221339	0.00260271	0.233875	0.00144041	0.0894685	0.228423	0.0340044	0.647683	-0.218561	0.0029548	0.211369	0.0040753
BTG3	black	0.219295	0.00285779	-0.219295	0.00285779	-0.646259	5.10474e-23	0.198722	0.00700111	0.403388	1.49635e-08	0.0751284	0.31212	0.125093	0.0915513	0.0240258	0.746821	-0.118342	0.11059	-0.134533	0.0694131	0.0394528	0.595933	0.0149112	0.841212	-0.0947952	0.201795	-0.0286012	0.700728	-0.0931311	0.209861	-0.416748	4.40514e-09	0.0252817	0.734071	0.065142	0.380966	0.195395	0.00803158	-0.0163073	0.826569
BTRC	black	-0.128165	0.0838025	0.128165	0.0838025	0.609032	5.84518e-20	0.0629773	0.397026	-0.278536	0.000134547	-0.13191	0.0750751	-0.41652	4.49989e-09	-0.125344	0.0908983	0.104458	0.159351	0.139698	0.0592806	-0.0103143	0.889785	-0.196652	0.00762751	0.370329	2.46901e-07	-0.10029	0.176757	-0.194951	0.00817873	0.240962	0.00101662	-0.105405	0.155584	0.109732	0.139213	-0.0944894	0.20326	-0.269336	0.000226997
BUD13	black	0.0683697	0.357767	-0.0683697	0.357767	-0.379497	1.17009e-07	-0.00728901	0.921988	0.19495	0.00817923	0.0525876	0.479562	0.28514	9.13793e-05	-0.00240184	0.974258	0.062454	0.400968	0.0302293	0.684578	-0.100668	0.175122	0.144234	0.0514166	-0.212485	0.00387942	0.187829	0.0108905	-0.0267142	0.719617	-0.0928278	0.211355	-0.0581149	0.434545	0.0853181	0.250825	0.0442504	0.551979	0.0420042	0.572361
C10orf82	black	-0.187768	0.0109167	0.187768	0.0109167	0.469006	2.1357e-11	-0.07377	0.320975	-0.0811286	0.274935	-0.0471812	0.525927	-0.165468	0.0251866	-0.0417952	0.574275	-0.0459721	0.536599	0.247378	0.000735046	-0.0181739	0.807086	-0.0426259	0.566684	0.056407	0.44819	-0.0428986	0.564202	-0.0118502	0.873501	0.243599	0.000890637	0.0751867	0.311744	-0.0387644	0.602368	-0.231435	0.00162019	0.0674086	0.364581
C11orf49	black	-0.403	1.54915e-08	0.403	1.54915e-08	0.558183	2.22348e-16	-0.148042	0.0455022	0.00582091	0.937665	-0.101905	0.169852	-0.244688	0.000842968	-0.141405	0.0562124	-0.0342372	0.645435	0.111278	0.133697	-0.0435562	0.55824	-0.126675	0.0874921	0.262892	0.000323861	-0.0271661	0.715078	-0.0607324	0.414101	0.487887	2.46652e-12	0.18909	0.0103594	0.0818813	0.270492	-0.47013	1.88495e-11	0.0564674	0.447704
C11orf52	black	-0.24916	0.000670705	0.24916	0.000670705	0.641315	1.37554e-22	0.0969811	0.191543	-0.16802	0.0229933	-0.00334225	0.964184	-0.483091	4.32178e-12	-0.329617	5.20359e-06	0.0368915	0.62003	0.0662873	0.372632	0.110802	0.135375	-0.27795	0.000139178	0.2279	0.00191714	-0.255173	0.000490008	-0.19939	0.006809	0.206448	0.00504868	-0.181736	0.0138099	0.0827188	0.265605	-0.242662	0.000933667	-0.298052	4.16973e-05
C14orf79	black	-0.394966	3.14768e-08	0.394966	3.14768e-08	0.628675	1.60074e-21	-0.384456	7.73757e-08	-0.0649837	0.382127	0.0436767	0.55715	-0.394694	3.22311e-08	0.0531326	0.475014	0.121103	0.10246	0.129232	0.0812357	0.0422006	0.570565	-0.0151625	0.838572	0.194946	0.00818038	0.172684	0.0194074	0.15185	0.0401666	0.616284	1.59472e-20	0.256124	0.000465954	0.0625408	0.400313	-0.492584	1.41195e-12	0.234557	0.00139348
C15orf56	black	0.0276199	0.710529	-0.0276199	0.710529	0.171953	0.0199351	0.0558956	0.452322	0.00817801	0.912509	0.0372487	0.616645	-0.0882159	0.235029	0.172788	0.0193336	-0.0491517	0.508769	-0.0279626	0.707101	-0.0302316	0.684554	-0.017006	0.819263	0.155392	0.0356873	-0.0279417	0.70731	-0.000676485	0.992748	-0.0207984	0.779894	-0.0141739	0.848967	-0.0261871	0.724924	-0.0384051	0.605739	0.0511659	0.491536
C16orf13	black	-0.172526	0.0195203	0.172526	0.0195203	0.338165	2.84162e-06	0.230662	0.00168127	0.186276	0.0115773	-0.0382783	0.606931	-0.275822	0.000157294	-0.0151227	0.83899	-0.0889114	0.231345	-0.110486	0.1365	-0.0670297	0.36729	-0.205855	0.00517909	0.130952	0.0772343	-0.237675	0.00119644	0.0545894	0.462974	0.0110764	0.881698	0.10504	0.15703	-0.126958	0.0867807	-0.214632	0.00352661	0.030412	0.682774
C17orf58	black	-0.0503348	0.498609	0.0503348	0.498609	0.538493	3.76704e-15	0.120812	0.103295	-0.256651	0.000453093	0.0562315	0.449606	-0.320358	9.81942e-06	-0.0966293	0.193167	0.0115154	0.877046	-0.0810908	0.27516	-0.000437135	0.995314	-0.233126	0.00149356	0.185539	0.0119169	-0.141642	0.0557973	-0.149062	0.0440173	0.0838958	0.25884	-0.00588327	0.936999	-0.0445842	0.54898	-0.0263179	0.723606	-0.199714	0.00671746
C17orf97	black	-0.0279054	0.707673	0.0279054	0.707673	0.479493	6.54498e-12	0.00541856	0.941966	-0.164315	0.0262355	0.0108349	0.884259	-0.356477	7.30849e-07	0.0295241	0.691556	0.0670754	0.366962	0.00863666	0.907624	0.0375418	0.613872	0.0236939	0.750202	0.270316	0.00021488	0.00347925	0.962717	0.0561575	0.450204	0.158587	0.0320159	0.339793	2.5272e-06	0.0171436	0.817826	-0.0908166	0.221461	0.128903	0.0820207
C18orf21	black	0.284454	9.51727e-05	-0.284454	9.51727e-05	-0.489387	2.06588e-12	0.0760411	0.306261	0.194949	0.00817946	-0.0799625	0.281916	-0.00254407	0.972734	0.0800815	0.281199	-0.0503561	0.498427	0.136431	0.0655368	0.131854	0.0751994	0.116096	0.117571	-0.149128	0.0439227	-0.393469	3.58491e-08	0.150924	0.0414134	-0.321939	8.82326e-06	0.0884086	0.234005	0.0778541	0.294839	0.257655	0.00042951	0.0628294	0.398137
C19orf33	black	-0.288091	7.66343e-05	0.288091	7.66343e-05	0.42311	2.41427e-09	-0.139301	0.0600125	-0.0432558	0.56096	0.0066712	0.928582	-0.307962	2.22502e-05	-0.0626998	0.399113	-0.0751902	0.311721	0.0752124	0.311578	0.0480364	0.518444	-0.179378	0.0151115	-0.0262112	0.724681	0.0213157	0.774564	-0.0718798	0.333564	0.278423	0.000135428	0.122388	0.0988398	-0.0166527	0.822955	-0.291712	6.15842e-05	0.0473555	0.524398
C1GALT1	black	0.181411	0.0139832	-0.181411	0.0139832	-0.461352	4.93765e-11	-0.160589	0.0298828	0.156968	0.0338335	0.0205286	0.782677	0.19506	0.00814235	0.136152	0.066096	-0.0268967	0.717783	0.046788	0.529386	0.0340196	0.647536	0.163788	0.0267267	-0.104523	0.159093	0.121277	0.101964	0.125473	0.0905625	-0.158639	0.031959	0.134634	0.0692016	0.216824	0.00319634	0.110527	0.136354	0.268324	0.000240169
C1orf168	black	-0.161714	0.0287386	0.161714	0.0287386	0.512132	1.26158e-13	-0.0798104	0.282835	-0.298359	4.0907e-05	-0.075478	0.309867	-0.251616	0.000590527	-0.102332	0.168063	0.0312958	0.674073	-0.0402352	0.588658	-0.0652872	0.379903	-0.101118	0.17319	0.333005	4.10312e-06	-0.0939125	0.206045	-0.113277	0.126812	0.302769	3.10094e-05	-0.0775234	0.296901	-0.0564011	0.448238	-0.120841	0.103211	-0.227447	0.00195855
C1orf21	black	-0.141011	0.0569086	0.141011	0.0569086	0.568875	4.41578e-17	0.192574	0.00900852	-0.244937	0.000832394	0.0626488	0.399498	-0.396383	2.78156e-08	-0.143109	0.0532802	0.0459619	0.536689	0.0775431	0.296778	-0.0717855	0.3342	-0.313477	1.5533e-05	0.152671	0.0390879	-0.0230023	0.757262	-0.210011	0.00432539	0.0295008	0.691787	-0.0854767	0.249942	0.0301481	0.685379	-0.0585132	0.431398	-0.264552	0.000295783
C1orf226	black	-0.165068	0.0255466	0.165068	0.0255466	0.472005	1.52909e-11	0.108177	0.144939	-0.135473	0.0674704	-0.115155	0.120596	-0.331325	4.6178e-06	-0.0880359	0.23599	0.0323978	0.663287	-0.092261	0.214169	-0.101102	0.17326	-0.171113	0.0205574	0.0676151	0.36311	-0.158943	0.0316273	-0.142054	0.0550802	0.202238	0.00604167	-0.0966339	0.193146	-0.124069	0.0942588	-0.146504	0.0478184	-0.239676	0.00108376
C1orf64	black	-0.270184	0.000216476	0.270184	0.000216476	0.679374	4.03968e-26	-0.0948299	0.201629	-0.2971	4.42355e-05	0.133006	0.0726663	-0.247604	0.000726562	-0.0974664	0.18932	0.127605	0.0851742	0.100946	0.173929	-0.0760059	0.306486	-0.0885129	0.233451	-0.0281086	0.705642	0.0886784	0.232575	-0.0512437	0.490877	0.316927	1.23596e-05	-0.0757086	0.308387	-0.0277184	0.709543	-0.234444	0.00140118	-0.0393183	0.597188
C1QTNF9B-AS1	black	-0.184102	0.0126033	0.184102	0.0126033	0.330924	4.74923e-06	-0.02117	0.776064	-0.0513552	0.489933	-0.0390137	0.600034	-0.113884	0.124776	-0.0363455	0.62522	0.19299	0.00885786	-0.0361476	0.627107	0.0710841	0.338956	-0.0609929	0.412098	0.116227	0.117154	0.0657716	0.37637	-0.0362855	0.625792	0.171118	0.0205534	-0.0105824	0.886939	-0.0498593	0.50268	-0.159235	0.0313114	-0.0528015	0.477775
C20orf195	black	-0.076035	0.3063	0.076035	0.3063	0.250358	0.000630413	0.0750955	0.312333	-0.0131919	0.859319	-0.024584	0.741145	-0.119496	0.107132	-0.0257693	0.72914	0.00100191	0.98926	-0.0192235	0.796181	-0.01404	0.850377	-0.0382901	0.60682	0.124137	0.0940774	-0.0484829	0.51456	-0.0126423	0.865123	0.0764053	0.303944	-0.00370118	0.960341	-0.0291217	0.69555	-0.112962	0.127876	0.0302181	0.684688
C20orf85	black	-0.116468	0.11639	0.116468	0.11639	0.208526	0.00461471	0.0448027	0.547021	0.0189635	0.798878	-0.0237654	0.749473	-0.0413889	0.578006	-0.0333771	0.653757	-0.0128737	0.862678	-0.0134866	0.856209	-0.0217687	0.769906	-0.0400743	0.590151	-0.0203851	0.784159	-0.0340044	0.647683	-0.0332166	0.655315	0.0037671	0.959635	-0.0261123	0.725679	-0.0342867	0.644957	-0.117693	0.112573	-0.0272362	0.714374
C21orf15	black	-0.136887	0.0646326	0.136887	0.0646326	0.296701	4.53441e-05	-0.0403309	0.587771	-0.0465691	0.531316	-0.00652971	0.930093	-0.124211	0.0938809	-0.0226904	0.760453	-0.0188509	0.800048	-0.0211355	0.77642	-0.0151533	0.838669	-0.0232283	0.754953	0.0217036	0.770575	0.000803621	0.991386	-0.0152972	0.837158	0.209512	0.00442071	0.000554951	0.994051	-0.0236495	0.750654	-0.159995	0.0305032	0.016112	0.828614
C21orf91	black	0.112357	0.129945	-0.112357	0.129945	-0.450277	1.60129e-10	-0.127841	0.0845935	0.0664824	0.371223	0.0824202	0.26734	0.168381	0.0226971	-0.0671364	0.366526	-0.0109778	0.882744	-0.0719191	0.333299	-0.0676091	0.363153	0.161931	0.0285223	-0.21516	0.00344436	-0.0538571	0.469005	0.029472	0.692073	-0.0726442	0.328435	-0.0732593	0.324345	-0.0743625	0.317093	0.147693	0.0460185	-0.0882021	0.235103
C2orf50	black	-0.12266	0.0980877	0.12266	0.0980877	0.269588	0.000223819	-0.0584427	0.431954	-0.0784772	0.29098	0.00746723	0.920087	-0.133725	0.0711199	-0.0304863	0.68204	-0.044183	0.552585	-0.0222366	0.765102	-0.0205947	0.781995	-0.00832836	0.910908	0.0305721	0.681194	-0.0378028	0.611408	0.000956041	0.989752	0.141084	0.0567786	-0.0103891	0.888991	-0.0252366	0.734527	-0.116099	0.117561	-0.020791	0.77997
C3orf52	black	-0.452011	1.33555e-10	0.452011	1.33555e-10	0.602232	1.91771e-19	0.0850607	0.252262	0.0650128	0.381913	0.131952	0.074981	-0.233818	0.0014444	-0.129563	0.0804537	-0.096436	0.194064	0.0256519	0.730326	-0.0572801	0.441185	-0.171103	0.0205645	0.263586	0.000311834	0.020093	0.787177	-0.189732	0.0100975	0.240296	0.0010509	-0.0981469	0.186234	-0.158735	0.0318539	-0.41788	3.96163e-09	-0.177894	0.015985
C3orf58	black	0.239994	0.0010668	-0.239994	0.0010668	-0.569077	4.28048e-17	0.00842896	0.909836	-0.0203625	0.784393	-0.0518053	0.486131	0.119066	0.10841	-0.0962286	0.195029	-0.0908561	0.221259	-0.022565	0.761737	-0.00870236	0.906924	-0.0211216	0.776563	-0.292968	5.70473e-05	-0.106362	0.151845	0.0652025	0.380523	-0.238266	0.0011621	-0.262141	0.000337367	0.00458621	0.950868	0.323791	7.77813e-06	-0.0963909	0.194273
C4A	black	-0.504588	3.26325e-13	0.504588	3.26325e-13	0.713165	9.80892e-30	-0.244493	0.000851325	-0.218678	0.00293912	0.0122197	0.86959	-0.118029	0.111545	-0.186078	0.0116677	0.0960718	0.195761	0.0713593	0.337085	0.0849373	0.252954	-0.166189	0.0245493	0.138744	0.0610546	0.0306384	0.680541	-0.102828	0.165997	0.520262	4.4116e-14	0.0237969	0.749151	-0.0163415	0.826211	-0.481049	5.47311e-12	-0.0959836	0.196173
C5AR2	black	-0.155654	0.0353726	0.155654	0.0353726	0.431968	1.02322e-09	0.0524391	0.480806	-0.0314701	0.672363	-0.0415078	0.576913	-0.203188	0.00580357	-0.0135495	0.855547	-0.0306226	0.680697	-0.0280102	0.706625	-0.044943	0.545766	-0.0499447	0.501948	0.193259	0.0087619	0.161729	0.028724	-0.0164968	0.824586	0.161906	0.0285476	0.00284676	0.969491	-0.0514712	0.488952	-0.180507	0.0144755	0.045734	0.538713
C5orf15	black	-0.140983	0.0569586	0.140983	0.0569586	0.375101	1.67868e-07	-0.00757858	0.918899	-0.353731	9.00888e-07	0.0562341	0.449585	-0.0744091	0.316789	-0.115446	0.119652	0.0906219	0.222456	0.0130097	0.861242	0.00907944	0.902911	-0.108473	0.143834	0.109748	0.139155	0.0182567	0.806224	-0.242831	0.000925787	0.138136	0.0622075	-0.324345	7.48909e-06	-0.0560891	0.450757	-0.0104324	0.88853	-0.339414	2.59736e-06
C5orf30	black	0.0349001	0.63905	-0.0349001	0.63905	0.535807	5.46347e-15	0.0745365	0.315958	-0.313918	1.5088e-05	0.135504	0.0674067	-0.43406	8.32359e-10	-0.123182	0.0966565	0.0939155	0.20603	0.00886725	0.905169	0.0110354	0.882133	-0.034273	0.645089	0.158926	0.0316461	0.0641907	0.387975	-0.192606	0.00899693	0.0514397	0.489218	-0.125877	0.0895223	-0.0809641	0.275913	0.0595334	0.423395	-0.223531	0.00235222
C6orf211	black	-0.024203	0.745017	0.024203	0.745017	0.573766	2.06685e-17	0.22274	0.00243991	-0.342539	2.07057e-06	0.00674544	0.927789	-0.131005	0.0771139	-0.189182	0.0103213	0.00312565	0.966504	0.00529997	0.943234	-0.260855	0.000361704	-0.0558474	0.452713	0.240469	0.00104189	-0.0230578	0.756694	-0.277769	0.000140644	-0.0622703	0.402358	-0.267817	0.000247025	-0.0236366	0.750786	0.0520273	0.484263	-0.331952	4.41904e-06
C8orf44-SGK3	black	-0.0136212	0.85479	0.0136212	0.85479	0.258007	0.000421522	-0.0652769	0.379979	-0.196342	0.00772522	0.0159176	0.83065	-0.209751	0.0043749	0.0370009	0.618992	-0.00601718	0.935568	0.070751	0.341231	-0.105449	0.155412	-0.0426402	0.566554	-0.0362782	0.625861	0.0648567	0.38306	-0.152199	0.0397053	0.0728983	0.326741	-0.10316	0.164629	0.0780546	0.293593	0.0162615	0.827048	-0.0881168	0.235558
C9orf116	black	-0.223809	0.002322	0.223809	0.002322	0.516166	7.51617e-14	0.102907	0.165671	-0.0300552	0.686298	-0.0522385	0.482488	-0.27702	0.000146842	-0.059337	0.424929	-0.0330191	0.657235	-0.052009	0.484416	0.08434	0.256318	-0.0908247	0.221419	0.244617	0.000846007	-0.101038	0.173532	0.14346	0.0526935	0.139886	0.0589366	-0.0289916	0.696843	-0.0650959	0.381304	-0.204451	0.00549993	-0.0137425	0.853512
C9orf152	black	-0.322269	8.62821e-06	0.322269	8.62821e-06	0.679347	4.06538e-26	0.0213403	0.774311	-0.204181	0.00556349	-0.128084	0.0839996	-0.259735	0.000384228	-0.132123	0.0746017	0.0897995	0.226699	-0.00131603	0.985893	0.0163782	0.825827	-0.164418	0.0261404	0.151991	0.0399801	-0.0725286	0.329207	-0.137855	0.0627457	0.31256	1.64973e-05	-0.096213	0.195101	-0.0444496	0.550188	-0.306294	2.47705e-05	-0.247542	0.000728902
C9orf40	black	0.192997	0.00885569	-0.192997	0.00885569	-0.616935	1.41673e-20	0.201317	0.00628086	0.46102	5.1179e-11	-0.0382026	0.607642	0.311071	1.8185e-05	0.119852	0.106084	-0.104216	0.160328	-0.147207	0.0467474	0.103863	0.161754	0.138531	0.0614567	-0.0741743	0.318322	0.0411718	0.580003	0.113915	0.12467	-0.383995	8.04304e-08	0.00336089	0.963985	0.0845327	0.255229	0.148173	0.0453083	0.146422	0.0479451
C9orf72	black	0.269059	0.000230527	-0.269059	0.000230527	-0.495829	9.55588e-13	0.252009	0.00057856	0.011592	0.876234	-0.152352	0.0395047	0.347039	1.48745e-06	0.0245276	0.741718	-0.0417069	0.575085	-0.00938061	0.899707	-0.104127	0.160684	-0.0880607	0.235857	-0.0473221	0.524691	-0.178556	0.0155902	-0.131622	0.075719	-0.376961	1.44185e-07	-0.239946	0.00106933	-0.247634	0.000725453	0.429222	1.33868e-09	-0.261628	0.000346897
C9orf91	black	-0.207439	0.00483736	0.207439	0.00483736	0.489308	2.08543e-12	0.194763	0.00824189	-0.0734018	0.323402	-0.223135	0.00239572	-0.166616	0.0241786	-0.355639	7.79193e-07	0.0649926	0.382061	-0.142954	0.0535426	-0.0880049	0.236156	-0.216524	0.00323984	0.216651	0.00322137	-0.131532	0.075922	-0.130135	0.0791144	0.184194	0.0125584	0.0370273	0.618742	-0.0964665	0.193922	-0.158451	0.0321656	-0.368191	2.92895e-07
CA12	black	-0.373106	1.97403e-07	0.373106	1.97403e-07	0.862511	1.96399e-55	-0.120909	0.103015	-0.284554	9.46118e-05	0.0530897	0.475371	-0.401682	1.74247e-08	-0.0799766	0.281831	0.0752675	0.311223	0.0771993	0.298932	0.00814651	0.912845	-0.209016	0.00451736	0.22923	0.00180004	-0.00167242	0.982074	-0.0875025	0.238852	0.461977	4.61457e-11	0.0727975	0.327413	-0.0127191	0.864312	-0.370853	2.36729e-07	-0.123123	0.0968173
CACNA1D	black	-0.361119	5.1092e-07	0.361119	5.1092e-07	0.685223	1.03696e-26	-0.153219	0.0383823	-0.240691	0.00103044	-0.0761268	0.305715	-0.37654	1.49251e-07	-0.138097	0.0622816	0.145962	0.0486574	0.142109	0.0549855	-0.00279317	0.970065	-0.137278	0.0638647	0.406498	1.13106e-08	-0.0560292	0.451241	-0.12757	0.0852598	0.48694	2.75727e-12	0.0640804	0.388792	-0.030372	0.683168	-0.30836	2.16857e-05	-0.160154	0.0303358
CACNA2D2	black	-0.237785	0.00118995	0.237785	0.00118995	0.712237	1.2526e-29	-0.0956262	0.197852	-0.234037	0.00142914	-0.0196195	0.792077	-0.337263	3.03169e-06	-0.0326018	0.661297	0.0629233	0.397432	-0.00529878	0.943247	-0.0276963	0.709764	-0.0931267	0.209882	0.585703	3.07054e-18	-0.0365458	0.623314	-0.017174	0.817508	0.419724	3.33013e-09	0.251317	0.000599795	-0.0739476	0.319808	-0.282893	0.000104349	-0.0435912	0.557924
CADPS2	black	-0.145723	0.0490311	0.145723	0.0490311	0.430863	1.14043e-09	-0.173038	0.0191564	-0.297252	4.38209e-05	0.124965	0.0918872	-0.15054	0.041939	-0.0602528	0.417805	0.0110403	0.882082	-0.000324265	0.996524	0.0470448	0.527126	-0.102162	0.168774	0.0807067	0.277447	0.0561235	0.450479	-0.0624506	0.400994	0.251816	0.000584408	-0.0401524	0.589427	0.12385	0.0948467	-0.150473	0.0420321	-0.140206	0.0583526
CAMK2N1	black	-0.228832	0.00183435	0.228832	0.00183435	0.482177	4.80472e-12	-0.0597683	0.421565	-0.256367	0.000459991	-0.0221285	0.766212	-0.357848	6.57906e-07	-0.089459	0.228473	0.0388632	0.601443	-0.0446712	0.5482	-0.00867617	0.907203	-0.311158	1.80822e-05	0.0720101	0.332686	-0.0142964	0.847677	-0.140186	0.0583893	0.249495	0.000659215	-0.083029	0.263811	-0.00799736	0.914435	-0.168134	0.0228989	-0.197331	0.00741672
CAMSAP3	black	-0.424383	2.13732e-09	0.424383	2.13732e-09	0.544518	1.6159e-15	0.0711592	0.338445	0.171714	0.0201107	-0.13334	0.0719446	-0.291747	6.1452e-05	-0.137703	0.0630395	0.0790283	0.287594	-0.0307307	0.679632	-0.0791911	0.286599	-0.150814	0.0415634	0.187431	0.0110628	-0.0885199	0.233414	0.0032292	0.965395	0.386247	6.65275e-08	0.0381095	0.608519	-0.105135	0.15665	-0.483905	3.93191e-12	-0.046916	0.528259
CAMTA1	black	0.102671	0.166649	-0.102671	0.166649	-0.358497	6.25881e-07	0.00350296	0.962463	0.163206	0.0272785	-0.0525947	0.479503	-0.0485577	0.513911	-0.108476	0.143823	0.000187406	0.997991	-0.00159266	0.982929	-0.0171743	0.817505	-0.0646033	0.384925	-0.156757	0.0340773	-0.0265041	0.72173	-0.0562379	0.449554	-0.141204	0.0565655	-0.158057	0.0326013	0.0120919	0.870943	0.0894454	0.228543	-0.00632492	0.93228
CAPN13	black	-0.317594	1.18213e-05	0.317594	1.18213e-05	0.44596	2.50449e-10	-0.197099	0.00748814	-0.134726	0.0690102	-0.0272328	0.714409	-0.0946836	0.202329	-0.0339337	0.648367	-0.0452899	0.542667	0.0496071	0.504846	0.210316	0.00426797	0.00720044	0.922933	0.15338	0.0381774	0.0775738	0.296586	0.129325	0.0810148	0.328403	5.66208e-06	0.00620018	0.933613	-0.00438433	0.953029	-0.333046	4.09121e-06	0.0525275	0.480065
CAPN8	black	-0.291484	6.24437e-05	0.291484	6.24437e-05	0.674849	1.13241e-25	-0.285664	8.85792e-05	-0.319246	1.05827e-05	-0.0421202	0.5713	-0.388688	5.40715e-08	-0.0951901	0.199914	0.136283	0.0658327	0.131681	0.0755878	-0.0108706	0.883881	-0.0797988	0.282906	0.261356	0.000352042	0.0787684	0.289188	-0.076178	0.305388	0.528635	1.45125e-14	0.155502	0.0355547	0.108951	0.142069	-0.305884	2.54309e-05	-0.00290019	0.968919
CAPN9	black	-0.223955	0.00230637	0.223955	0.00230637	0.499928	5.80188e-13	0.00820188	0.912255	-0.100769	0.17469	-0.0447528	0.547468	-0.206418	0.00505511	-0.050925	0.493581	0.139434	0.0597661	-0.045355	0.542087	-0.0385677	0.604212	-0.0734801	0.322885	0.0183134	0.805634	-0.00730238	0.921846	-0.0355001	0.633294	0.222583	0.00245771	0.142948	0.053552	-0.0568336	0.44476	-0.213194	0.00375959	-0.0375489	0.613805
CAPSL	black	-0.152426	0.0394079	0.152426	0.0394079	0.346431	1.5559e-06	-0.0190099	0.798397	-0.102282	0.16827	0.313064	1.59606e-05	-0.198635	0.0070264	-0.0356285	0.632064	0.110414	0.136759	0.162377	0.0280822	-0.0161949	0.827746	0.0440039	0.554198	0.0359986	0.628528	0.00534526	0.94275	-0.0394554	0.59591	0.0512941	0.49045	-0.0200024	0.788114	-0.0323171	0.664074	-0.100831	0.174421	0.020149	0.786599
CASC1	black	-0.106484	0.151371	0.106484	0.151371	0.481844	4.99332e-12	0.0177302	0.811706	-0.241361	0.000996548	-0.0675311	0.363708	-0.264892	0.000290312	-0.0714324	0.336589	0.0096917	0.896399	0.12838	0.0832784	-0.0461758	0.534793	-0.0681364	0.359414	0.321017	9.39169e-06	-0.0582751	0.433278	-0.0772178	0.298815	0.190911	0.00963228	-0.0397409	0.59325	-0.0556551	0.454274	-0.0676505	0.362859	-0.173869	0.0185776
CASC16	black	-0.107275	0.148339	0.107275	0.148339	0.273712	0.000177411	0.102224	0.168512	0.0452172	0.543315	0.299487	3.81241e-05	-0.116161	0.117365	-0.015359	0.836509	0.338849	2.70523e-06	-0.00771438	0.917451	-0.00546351	0.941485	-0.00808017	0.913552	0.069224	0.351778	-0.0159521	0.830289	-0.0169973	0.819353	-0.0461045	0.535425	-0.00233562	0.974967	0.0422596	0.570026	-0.108384	0.144165	-0.0228064	0.759266
CASP7	black	-0.0832876	0.262321	0.0832876	0.262321	0.22666	0.00203245	0.0580771	0.434844	-0.106992	0.149418	-0.0845592	0.25508	0.0645613	0.385235	-0.181788	0.013782	-0.019947	0.788687	-0.0257249	0.729588	-0.102638	0.166788	-0.0706537	0.341896	-0.135921	0.066561	0.0644946	0.385727	-0.0566275	0.446416	0.0118374	0.873636	0.0871207	0.240915	-0.0589892	0.427653	-0.0270634	0.716108	-0.191148	0.00954132
CASZ1	black	-0.553521	4.41924e-16	0.553521	4.41924e-16	0.714448	6.98293e-30	-0.18085	0.0142872	-0.0805901	0.278144	-0.0308539	0.678418	-0.382322	9.2524e-08	-0.234506	0.00139696	0.065959	0.375009	0.0140505	0.850266	0.0130234	0.861097	-0.281032	0.000116375	0.257009	0.00044456	0.00570485	0.938905	-0.0504758	0.497406	0.579192	8.77053e-18	-0.118178	0.11109	-0.00323586	0.965324	-0.546216	1.26927e-15	-0.185016	0.0121629
CBL	black	0.176994	0.0165353	-0.176994	0.0165353	-0.57182	2.79999e-17	0.0659253	0.375254	0.130548	0.0781603	-0.0319662	0.667503	0.519443	4.91038e-14	0.124757	0.0924329	0.00564806	0.939513	0.119762	0.106348	-0.0943257	0.204047	0.140087	0.0585697	-0.169457	0.0218323	0.0621625	0.403175	-0.0949694	0.200964	-0.224587	0.0022395	-0.0291978	0.694794	-0.171053	0.020602	0.230206	0.0017183	-0.0190405	0.798079
CCDC153	black	-0.111628	0.132468	0.111628	0.132468	0.39709	2.61456e-08	0.181439	0.0139681	-0.131043	0.0770274	-0.0922801	0.214074	-0.159324	0.0312163	-0.0665195	0.370955	0.212997	0.00379251	-0.0177911	0.811071	-0.0273408	0.713325	-0.0921794	0.214576	0.396589	2.7319e-08	-0.0565317	0.447186	-0.0780481	0.293634	0.0244916	0.742083	-0.0495356	0.505461	-0.0719108	0.333355	-0.0523828	0.481277	-0.117155	0.114238
CCDC154	black	-0.100733	0.174842	0.100733	0.174842	0.323795	7.7761e-06	-0.00884307	0.905426	-0.0656196	0.377477	-0.0214231	0.773459	-0.123986	0.0944813	-0.0348287	0.639736	-0.0328539	0.658842	-0.0307147	0.679789	-0.033614	0.651461	0.0616275	0.407242	0.0856692	0.248873	-0.0325825	0.661485	-1.4989e-05	0.999839	0.145561	0.0492865	-0.0207131	0.780773	-0.0430991	0.562381	-0.13777	0.06291	0.00889082	0.904918
CCDC160	black	-0.171493	0.020274	0.171493	0.020274	0.387456	6.00495e-08	-0.206066	0.00513236	-0.19317	0.00879351	0.0255228	0.731631	-0.156711	0.03413	-0.0679592	0.360668	-0.0363449	0.625226	0.265484	0.000281022	-0.0260293	0.726515	-0.0322805	0.664432	-0.039969	0.591129	-0.0449814	0.545422	-0.0496134	0.504791	0.245926	0.000791611	0.26419	0.000301715	-0.0573526	0.440606	-0.145892	0.0487669	-0.0196693	0.791562
CCDC176	black	-0.0582977	0.433099	0.0582977	0.433099	0.646524	4.83768e-23	-0.185315	0.0120216	-0.550363	6.99498e-16	0.079692	0.283553	-0.444913	2.78893e-10	0.0086575	0.907402	0.116735	0.115552	0.167684	0.0232721	0.0991989	0.181536	-0.129141	0.0814524	0.230652	0.00168207	0.0420111	0.572298	-0.142154	0.054907	0.276912	0.000147758	0.0727909	0.327457	0.0645342	0.385435	0.0104523	0.88832	-0.143974	0.0518429
CCDC24	black	-0.390712	4.54739e-08	0.390712	4.54739e-08	0.652122	1.53792e-23	-0.105225	0.156294	-0.0304834	0.682069	-0.020576	0.782188	-0.398941	2.22163e-08	-0.0841337	0.257487	0.0471199	0.526466	0.0236211	0.750944	0.0135953	0.855063	-0.0867426	0.242971	0.323169	8.11564e-06	0.00905427	0.903179	-0.0404438	0.586726	0.448975	1.83383e-10	0.195052	0.00814504	-0.0784369	0.291228	-0.4163	4.59355e-09	0.0381851	0.607807
CCDC30	black	-0.0686013	0.356137	0.0686013	0.356137	0.390551	4.61055e-08	0.0244367	0.742641	-0.152168	0.0397468	-0.0673192	0.36522	-0.205561	0.00524487	-0.0718323	0.333884	0.0203261	0.784768	-0.0489819	0.510236	-0.0606478	0.414753	-0.061695	0.406727	0.451411	1.42227e-10	-0.073315	0.323977	-0.062266	0.40239	0.152504	0.0393059	0.0749084	0.313543	0.124433	0.0932904	-0.0763017	0.304602	-0.172812	0.0193166
CCDC71L	black	0.359671	5.71636e-07	-0.359671	5.71636e-07	-0.704456	9.37809e-29	0.306567	2.43401e-05	0.0775919	0.296473	-0.0299905	0.686937	0.410651	7.74852e-09	-0.0213688	0.774018	-0.0450643	0.544682	-0.0633237	0.394429	-0.0348494	0.639537	-0.0324507	0.66277	-0.238355	0.00115699	-0.131082	0.076938	-0.169417	0.0218642	-0.568485	4.68899e-17	-0.127279	0.0859802	0.00458668	0.950863	0.506536	2.55866e-13	-0.239406	0.00109837
CCDC74A	black	-0.298892	3.95683e-05	0.298892	3.95683e-05	0.691839	2.14223e-27	-0.132268	0.0742808	-0.238066	0.0011736	-0.0788988	0.288388	-0.39158	4.22024e-08	-0.0533939	0.472842	0.0394516	0.595945	0.0662491	0.372908	0.045278	0.542773	-0.128742	0.0824069	0.349301	1.25711e-06	0.0547519	0.461641	-0.105898	0.153649	0.408826	9.1552e-09	0.00633797	0.932141	0.0244529	0.742477	-0.296028	4.72718e-05	-0.0500285	0.501229
CCDC79	black	-0.0772402	0.298675	0.0772402	0.298675	0.196965	0.00752943	0.150804	0.0415764	0.0269723	0.717023	-0.0177674	0.811319	-0.0371606	0.617478	0.099307	0.181058	-0.0358258	0.630178	-0.0347801	0.640204	-0.0214158	0.773534	-0.066072	0.37419	0.00834665	0.910713	-0.0747321	0.314686	-0.0293503	0.69328	-0.0269237	0.717511	-0.0296585	0.690224	-0.0357076	0.631308	-0.106696	0.150557	-0.032535	0.661948
CCDC90B	black	0.360992	5.16005e-07	-0.360992	5.16005e-07	-0.637153	3.12542e-22	0.137121	0.0641724	0.0884605	0.233729	-0.000881464	0.990551	0.255729	0.000475819	0.14516	0.0499229	0.0209316	0.77852	0.0140917	0.849833	-0.0811856	0.274597	0.208953	0.00452978	-0.236441	0.00127116	0.0802438	0.280221	-0.174309	0.0182776	-0.487182	2.68004e-12	-0.177249	0.0163775	0.052152	0.483214	0.410123	8.13267e-09	-0.0585714	0.430938
CCDC96	black	-0.133708	0.0711547	0.133708	0.0711547	0.49132	1.64208e-12	0.131933	0.0750247	-0.0956051	0.197951	-0.058519	0.431352	-0.193718	0.00860013	-0.0546343	0.462606	0.082661	0.26594	-0.0510397	0.492606	-0.0474574	0.523505	-0.0826562	0.265968	0.410698	7.71521e-09	-0.0821447	0.268948	-0.0555629	0.455023	0.142478	0.0543506	0.0920094	0.215427	-0.0631334	0.395854	-0.169902	0.0214828	-0.133066	0.0725349
CCL15	black	-0.0311425	0.675579	0.0311425	0.675579	0.160713	0.0297554	0.0496306	0.504644	0.0204049	0.783955	-0.0100672	0.892409	-0.0951288	0.200205	-0.0227888	0.759445	0.0168507	0.820886	-0.0122729	0.869028	-0.00272556	0.97079	-0.0334746	0.652812	-0.0230324	0.756954	-0.0344829	0.643065	-0.0138254	0.852638	-0.00282772	0.969695	-0.00793551	0.915094	0.0824108	0.267395	-0.0567828	0.445167	-0.0150281	0.839983
CCNO	black	-0.282127	0.00010915	0.282127	0.00010915	0.420375	3.13126e-09	0.0113846	0.878432	0.0400489	0.590387	-0.0503	0.498906	-0.154972	0.0361953	-0.0910729	0.220154	0.10139	0.172034	-0.0848831	0.253258	0.0606249	0.41493	-0.105658	0.154587	0.101255	0.172607	-0.0416358	0.575737	0.0415507	0.576518	0.234687	0.00138471	-0.0502829	0.499053	0.0953221	0.199288	-0.32014	9.96512e-06	-0.0788345	0.288782
CCNYL1	black	0.268954	0.000231882	-0.268954	0.000231882	-0.502612	4.16963e-13	0.256494	0.000456889	0.0934762	0.208169	-0.014283	0.847819	0.292545	5.8538e-05	0.0589254	0.428154	-0.0190455	0.798027	0.0886107	0.232933	-0.0674787	0.364082	0.0543158	0.465222	-0.261287	0.000353352	0.0542557	0.465716	-0.0367029	0.62182	-0.548137	9.64101e-16	-0.053424	0.472592	-0.244874	0.000835042	0.405288	1.2616e-08	-0.0355604	0.632716
CD46	black	-0.215666	0.00336708	0.215666	0.00336708	0.516091	7.58925e-14	0.0801259	0.280931	-0.302884	3.07853e-05	0.0592804	0.425371	-0.399441	2.12584e-08	-0.297322	4.36326e-05	0.0703481	0.343994	0.00354889	0.961972	-0.0233592	0.753616	-0.393835	3.47284e-08	0.145676	0.0491057	-0.0749034	0.313575	-0.324099	7.61649e-06	0.116064	0.117672	-0.116926	0.114952	-0.0641576	0.38822	-0.0416492	0.575614	-0.463196	4.04228e-11
CDC42EP3	black	0.0639784	0.389549	-0.0639784	0.389549	-0.411611	7.09413e-09	0.0303107	0.683773	0.0755719	0.309264	-0.164552	0.0260169	0.228195	0.00189057	0.0644129	0.38633	0.0200853	0.787257	-0.00711429	0.923852	0.0635739	0.39256	0.0310148	0.676835	0.145055	0.0500901	-0.29695	4.46508e-05	-0.0704625	0.343208	-0.12172	0.100708	-0.169725	0.0216211	-0.0126627	0.864908	0.106314	0.152031	-0.169552	0.0217571
CDK17	black	-0.176994	0.0165353	0.176994	0.0165353	0.46939	2.04664e-11	-0.18133	0.0140267	-0.287922	7.74151e-05	0.15869	0.0319026	-0.00302723	0.967558	-0.0428278	0.564847	0.117491	0.113196	0.0408855	0.582643	-0.0730173	0.32595	0.0984176	0.185017	0.248195	0.000704858	0.0481317	0.517614	-0.1244	0.0933783	0.301569	3.34533e-05	-0.054534	0.463428	0.0599037	0.420512	-0.186122	0.0116478	-0.158907	0.0316663
CDK6	black	-0.048048	0.518343	0.048048	0.518343	-0.571891	2.76896e-17	-0.198555	0.00704987	0.197163	0.00746828	-0.043023	0.563072	0.290481	6.63585e-05	0.0138126	0.852772	-0.0252228	0.734667	-0.00331292	0.964498	0.0728968	0.326752	0.142406	0.0544741	-0.219877	0.00278299	0.0391461	0.598797	0.0919667	0.215641	0.00494777	0.947	0.0547176	0.461922	-0.11772	0.11249	0.00459186	0.950808	0.0948987	0.2013
CDK8	black	0.0363847	0.624847	-0.0363847	0.624847	-0.417547	4.08723e-09	0.151083	0.0411972	0.291847	6.10778e-05	-0.0349977	0.638112	0.120737	0.103511	-0.227624	0.00194229	0.0116092	0.876052	-0.102651	0.166735	-0.125589	0.0902641	0.080809	0.276837	-0.182006	0.0136671	-0.0678541	0.361413	-0.151739	0.0403141	-0.247276	0.000738899	-0.0652648	0.380067	-0.0641689	0.388136	0.0994205	0.180558	-0.213406	0.00372431
CDYL2	black	-0.0927434	0.211772	0.0927434	0.211772	0.466657	2.76825e-11	0.0100917	0.892148	-0.292833	5.75194e-05	-0.0219038	0.768518	-0.125098	0.0915381	-0.0562894	0.449139	-0.00875698	0.906343	0.0643175	0.387036	0.0102268	0.890713	-0.0288289	0.698461	0.28538	9.00867e-05	-0.0644155	0.386312	-0.163133	0.0273489	0.125649	0.0901089	-0.0616793	0.406847	-0.016694	0.822523	-0.0358167	0.630265	-0.192812	0.00892206
CEACAM5	black	-0.247324	0.000737087	0.247324	0.000737087	0.439129	5.01866e-10	-0.0730788	0.325542	-0.0827235	0.265578	0.173895	0.0185602	-0.113298	0.12674	-0.0612919	0.409806	-0.00769565	0.917651	0.0438099	0.555948	0.0169833	0.8195	-0.0104203	0.888659	0.390713	4.54691e-08	-0.017237	0.816851	0.0545736	0.463103	0.196028	0.00782571	0.0786595	0.289857	-0.0522131	0.482701	-0.243387	0.000900208	0.0167217	0.822234
CEACAM6	black	-0.380416	1.08437e-07	0.380416	1.08437e-07	0.45508	9.66349e-11	-0.128405	0.0832201	-0.0595426	0.423323	0.166742	0.0240707	-0.154686	0.0365445	-0.0548756	0.460628	0.0687152	0.355338	0.0196476	0.791786	0.0616364	0.407174	-0.129434	0.0807575	0.0188689	0.799861	-0.00276994	0.970314	-0.0627955	0.398393	0.283575	0.000100244	0.0730309	0.32586	-0.116764	0.11546	-0.331181	4.66473e-06	-0.0784906	0.290897
CECR7	black	0.0164078	0.825517	-0.0164078	0.825517	-0.207489	0.00482695	0.0287595	0.699152	0.0593153	0.425099	-0.0320732	0.666457	0.00527239	0.943529	-0.0316307	0.670788	-0.0565779	0.446815	-0.0470948	0.526687	-0.00762958	0.918356	-0.0146073	0.844406	-0.0246441	0.740535	0.125771	0.0897941	0.00438583	0.953013	-0.0395246	0.595265	0.0426276	0.566668	-0.0364127	0.62458	0.0543535	0.464912	0.0130821	0.860478
CELSR1	black	-0.597417	4.3735e-19	0.597417	4.3735e-19	0.764461	2.38546e-36	-0.212172	0.00393343	-0.037133	0.61774	0.0631345	0.395846	-0.267676	0.000248967	-0.129131	0.0814768	0.102407	0.167748	0.0685835	0.356263	-0.0372717	0.616426	-0.127328	0.0858586	0.244294	0.000859923	0.0833024	0.262236	-0.103211	0.164418	0.612144	3.36146e-20	0.0990839	0.182045	0.0180535	0.808339	-0.60268	1.77506e-19	-0.0887681	0.232101
CELSR2	black	-0.407939	9.92501e-09	0.407939	9.92501e-09	0.57776	1.10143e-17	-0.163062	0.0274171	-0.0639586	0.389697	-0.0734344	0.323187	-0.368004	2.97294e-07	-0.217241	0.00313682	0.132355	0.07409	0.0321194	0.666005	0.047775	0.520726	-0.192855	0.00890643	0.291104	6.38973e-05	-0.0012271	0.986847	-0.0471065	0.526584	0.514172	9.71779e-14	-0.0447305	0.547668	0.0878578	0.236943	-0.426989	1.66279e-09	-0.0892929	0.229341
CENPP	black	-0.161108	0.02935	0.161108	0.02935	0.384507	7.70442e-08	-0.0257345	0.729491	-0.0506408	0.495999	0.119161	0.108128	-0.205697	0.00521427	-0.0507846	0.494775	-0.0370112	0.618895	-0.0363235	0.625429	-0.0506839	0.495632	-0.0306023	0.680896	0.207532	0.00481794	0.259548	0.000388114	-0.0452122	0.543361	0.169728	0.0216188	-0.027499	0.71174	-0.0501034	0.500588	-0.144992	0.05019	-0.00628536	0.932703
CEP152	black	0.077617	0.296316	-0.077617	0.296316	-0.397657	2.48756e-08	0.200832	0.00641041	0.284337	9.58298e-05	-0.0711545	0.338477	0.133768	0.0710271	-0.092295	0.214	-0.0332169	0.655313	-0.0912599	0.219204	-0.0715215	0.335985	-0.0366477	0.622345	-0.0328464	0.658915	-0.14384	0.0520632	-0.103784	0.162077	-0.180784	0.014323	-0.104106	0.160771	-0.0948087	0.20173	0.140397	0.0580068	-0.224228	0.00227729
CEP170	black	-0.0208737	0.779117	0.0208737	0.779117	-0.433467	8.82628e-10	-0.118806	0.109191	0.063679	0.391776	0.000146174	0.998433	0.27634	0.000152691	0.125084	0.091577	-0.0821807	0.268738	0.0346769	0.641197	-0.0936983	0.207086	-0.0784677	0.291039	-0.140005	0.0587182	0.0269301	0.717447	0.040847	0.582998	-0.0931232	0.209899	0.0997061	0.179302	-0.32243	8.5338e-06	0.11145	0.133092	0.0295223	0.691574
CERS2	black	-0.464515	3.50097e-11	0.464515	3.50097e-11	0.632462	7.76528e-22	0.323236	8.07857e-06	0.211549	0.00404305	-0.0376298	0.613041	-0.25753	0.000432388	-0.149034	0.0440577	-0.0408564	0.582911	-0.0255063	0.731798	-0.073631	0.32189	-0.450315	1.59499e-10	0.217855	0.00305093	-0.102826	0.166007	-0.283692	9.95547e-05	0.142508	0.0542992	0.00242552	0.974004	-0.135163	0.0681068	-0.456475	8.33258e-11	-0.287575	7.90379e-05
CERS4	black	-0.309816	1.97342e-05	0.309816	1.97342e-05	0.678306	5.1612e-26	-0.0421423	0.571097	-0.0674352	0.364392	-0.0128931	0.862473	-0.424576	2.09795e-09	-0.135402	0.0676157	-0.00383743	0.958882	-0.0105671	0.887101	0.0942887	0.204226	-0.164737	0.0258477	0.287173	8.09609e-05	-0.180581	0.0144347	0.0892187	0.22973	0.358618	6.20066e-07	0.135362	0.0676986	-0.0167866	0.821556	-0.37105	2.33016e-07	0.0165171	0.824373
CERS6	black	-0.348221	1.36245e-06	0.348221	1.36245e-06	0.756826	2.91908e-35	0.0207299	0.7806	-0.257995	0.000421782	0.108212	0.144808	-0.365972	3.49256e-07	-0.22381	0.00232191	0.0187075	0.801537	0.0533045	0.473584	0.0216493	0.771132	-0.298126	4.15046e-05	0.138265	0.0619617	-0.0881261	0.235508	-0.219125	0.00288006	0.230836	0.00166734	-0.107724	0.146639	-0.0766536	0.30237	-0.248749	0.000685065	-0.284508	9.48649e-05
CFB	black	-0.435885	6.94429e-10	0.435885	6.94429e-10	0.541029	2.64355e-15	-0.0265951	0.720815	0.0183929	0.804807	-0.0601211	0.418824	-0.0362373	0.626251	-0.11048	0.136524	0.0688721	0.354238	0.0074658	0.920102	-0.0448359	0.546724	-0.162456	0.0280046	0.218105	0.00301651	0.00372473	0.960089	-0.0814216	0.2732	0.34022	2.45047e-06	0.129248	0.0811994	-0.0715793	0.335594	-0.433343	8.93505e-10	-0.0928688	0.211153
CFLAR	black	0.421675	2.76801e-09	-0.421675	2.76801e-09	-0.640623	1.57806e-22	0.258252	0.000416044	0.161782	0.0286707	0.0215622	0.772028	0.499422	6.17249e-13	0.0395884	0.594669	-0.0537033	0.470277	-0.137815	0.0628226	-0.0401613	0.589344	0.128133	0.0838795	-0.218511	0.00296155	-0.0839344	0.25862	0.0739661	0.319687	-0.562129	1.23269e-16	-0.140216	0.0583353	-0.0208346	0.77952	0.406602	1.1204e-08	-0.0233371	0.753841
CGA	black	-0.106746	0.150363	0.106746	0.150363	0.33032	4.95429e-06	0.125276	0.091076	0.0517356	0.486719	-0.0425969	0.566949	-0.234228	0.00141595	-0.0361461	0.62712	-0.00560086	0.940017	-0.0260724	0.726081	-0.0201809	0.786269	-0.0448664	0.546451	0.234979	0.00136524	-0.0582972	0.433103	-0.0266276	0.720488	0.0209715	0.778109	-0.0163384	0.826244	-0.0295199	0.691598	-0.147067	0.0469587	-0.0235614	0.751553
CHAD	black	-0.162027	0.0284274	0.162027	0.0284274	0.472378	1.4664e-11	-0.0699131	0.346993	-0.178087	0.0158687	-0.0615339	0.407956	-0.224848	0.00221242	-0.0523151	0.481845	0.0477704	0.520766	0.010074	0.892337	-0.0460518	0.535892	-0.0695535	0.349485	0.231477	0.00161691	-0.0564956	0.447477	-0.0404333	0.586823	0.285242	9.08315e-05	0.197407	0.00739325	-0.0299409	0.687428	-0.176302	0.0169699	0.00306441	0.96716
CHD1	black	-0.190397	0.00983295	0.190397	0.00983295	0.455356	9.38515e-11	-0.197944	0.00723091	-0.27294	0.000185343	0.2087	0.00457995	-0.224464	0.00225241	-0.125911	0.0894336	0.0285819	0.70092	0.102092	0.169068	0.0160962	0.82878	-0.073269	0.324281	0.0629877	0.396948	0.00487908	0.947735	-0.131394	0.0762328	0.340429	2.41371e-06	0.0491077	0.50915	-0.112896	0.128103	-0.139976	0.0587713	-0.164477	0.0260861
CHRD	black	-0.0664768	0.371264	0.0664768	0.371264	0.532548	8.54066e-15	-0.143395	0.0528009	-0.247171	0.000742877	-0.00805522	0.913818	-0.284902	9.26781e-05	0.0296517	0.690291	-0.0014725	0.984216	0.0301396	0.685464	-0.0192219	0.796198	0.0277438	0.709289	0.446563	2.35386e-10	0.126072	0.0890224	0.0670698	0.367002	0.277683	0.000141343	0.289917	6.8656e-05	0.0858732	0.247744	-0.152673	0.0390858	0.164849	0.0257447
CHRFAM7A	black	0.190589	0.00975733	-0.190589	0.00975733	-0.335934	3.33359e-06	0.0546292	0.462647	0.0988419	0.18312	0.0647062	0.384167	0.257821	0.000425732	0.200007	0.00663592	-0.0270172	0.716572	-0.0157275	0.832644	0.219865	0.00278454	0.110827	0.135289	-0.0646881	0.3843	-0.00819059	0.912375	0.122078	0.0997048	-0.196062	0.00781479	-0.0174621	0.814502	-0.0228497	0.758822	0.19243	0.00906084	0.110214	0.137476
CHRM3	black	-0.0818467	0.270695	0.0818467	0.270695	-0.314223	1.47868e-05	-0.0735316	0.322545	0.222363	0.00248281	-0.0259432	0.727385	-0.155626	0.0354066	-0.0396105	0.594464	-0.0327683	0.659675	-0.0364901	0.623844	-0.0358221	0.630213	-0.0346122	0.64182	-0.0408689	0.582796	-9.37329e-06	0.9999	-0.0150382	0.839878	0.0475902	0.522342	0.048847	0.511403	-0.0222217	0.765255	-0.0694152	0.350446	0.0338047	0.649614
CHRNA9	black	-0.0951619	0.200048	0.0951619	0.200048	0.267685	0.000248847	0.0630926	0.396161	-0.0170184	0.819134	-0.0311156	0.675844	-0.110065	0.138012	-0.0221699	0.765786	-0.0149194	0.841125	-0.0225664	0.761722	-0.0346443	0.64151	-0.0320911	0.666282	0.152606	0.0391731	0.10353	0.163112	-0.012958	0.861788	0.0689099	0.353973	-0.0063266	0.932262	-0.0382109	0.607564	-0.125626	0.090167	0.0447671	0.54734
CHST2	black	0.188067	0.0107884	-0.188067	0.0107884	-0.645946	5.43826e-23	0.0266595	0.720167	0.225261	0.00217013	-0.0479168	0.519488	0.46784	2.42962e-11	0.117653	0.112697	-0.0663052	0.372502	0.0541689	0.466432	-0.0309561	0.677412	0.137775	0.0629007	-0.213848	0.00365185	0.116632	0.115874	0.14991	0.0428154	-0.282784	0.000105023	-0.0835528	0.260799	0.0205597	0.782356	0.171834	0.0200225	0.217098	0.00315702
CIB1	black	-0.269619	0.000223429	0.269619	0.000223429	0.440345	4.43956e-10	0.151275	0.0409366	0.00366042	0.960777	0.0433703	0.559922	-0.049109	0.509138	-0.0270613	0.716129	-0.0251447	0.735459	-0.0907995	0.221548	-0.106717	0.150474	-0.250276	0.000633102	0.0853146	0.250844	-0.0510752	0.492305	-0.0787518	0.289289	0.040801	0.583422	-0.0497656	0.503484	0.0124287	0.867381	-0.254607	0.000504883	-0.0395657	0.594881
CIB3	black	-0.132093	0.0746678	0.132093	0.0746678	0.440522	4.36088e-10	0.145627	0.0491832	-0.0136968	0.853994	0.192286	0.00911374	-0.223609	0.00234373	-0.0289548	0.697209	-0.0170374	0.818935	-0.0371471	0.617607	0.0847659	0.253916	-0.0443383	0.551188	0.0609337	0.412553	-0.0536589	0.470645	-0.0103733	0.889159	0.00210865	0.977399	-0.0182821	0.80596	-0.00713507	0.923631	-0.150153	0.0424753	-0.00289703	0.968953
CIRH1A	black	0.139788	0.0591142	-0.139788	0.0591142	-0.524653	2.47193e-14	0.131933	0.0750238	0.450639	1.54199e-10	-0.159942	0.0305586	0.15799	0.0326762	0.0431857	0.561596	-0.0628429	0.398036	-0.0182837	0.805943	0.0228646	0.758671	0.0690855	0.352745	0.000728137	0.992195	-0.156996	0.0338012	0.120202	0.105061	-0.239102	0.00111506	0.1067	0.15054	0.0280178	0.706549	0.0189485	0.799035	0.130467	0.0783468
CISD3	black	-0.0794642	0.284935	0.0794642	0.284935	0.294258	5.27128e-05	0.0324818	0.662466	0.0349862	0.638222	0.0781944	0.292727	-0.192264	0.00912212	0.0279014	0.707712	-0.0290887	0.695878	0.037172	0.61737	0.0372346	0.616778	-0.130091	0.0792182	0.028906	0.697695	0.024843	0.738516	0.111884	0.131579	-0.0216543	0.771081	0.0277013	0.709714	0.0592955	0.425254	-0.14404	0.0517341	0.129184	0.0813509
CISH	black	-0.188612	0.010558	0.188612	0.010558	0.537013	4.62539e-15	0.132935	0.0728207	-0.113494	0.126081	0.0138511	0.852367	-0.127034	0.0865922	-0.135241	0.0679457	0.0424867	0.567953	0.0366096	0.622708	-0.0276478	0.71025	-0.143836	0.0520693	0.00652799	0.930111	-0.0222645	0.764817	-0.141136	0.0566865	0.173	0.019183	-0.0982392	0.185818	-0.135097	0.0682415	-0.194376	0.0083728	-0.160078	0.0304152
CLEC3A	black	-0.131339	0.0763552	0.131339	0.0763552	0.373938	1.84527e-07	0.00330458	0.964588	-0.0674414	0.364348	-0.015936	0.830458	-0.122939	0.0973191	0.0968104	0.19233	0.175322	0.0176025	-0.00806733	0.913689	0.00838759	0.910277	0.0072907	0.92197	0.28413	9.70111e-05	0.0798502	0.282595	-0.0184396	0.804322	0.0692604	0.351525	-0.0174017	0.815132	-0.0212852	0.774878	-0.154381	0.0369204	0.0263428	0.723355
CLGN	black	-0.312503	1.6559e-05	0.312503	1.6559e-05	0.60206	1.97551e-19	-0.0746483	0.315231	-0.113265	0.126851	-0.00532261	0.942992	-0.246455	0.00077053	-0.106953	0.149569	-0.0248339	0.738609	0.108709	0.14296	-0.031272	0.674307	0.0202251	0.785812	0.169328	0.021934	0.0177225	0.811787	-0.0726309	0.328524	0.281502	0.000113222	0.107195	0.148645	-0.00202239	0.978323	-0.311603	1.75646e-05	-0.0580882	0.434757
CLMN	black	-0.287044	8.15891e-05	0.287044	8.15891e-05	0.39576	2.93717e-08	-0.167947	0.0230537	-0.188406	0.0106444	0.0487419	0.512313	-0.442475	3.57737e-10	-0.101299	0.172418	0.15776	0.0329341	-0.0376851	0.612519	0.0404433	0.58673	-0.263256	0.000317514	0.107106	0.148986	-0.0252999	0.733887	-0.0639568	0.38971	0.380924	1.03956e-07	-0.125124	0.0914708	-0.104885	0.157643	-0.212734	0.00383694	-0.192787	0.00893122
CMTM7	black	0.0686609	0.355719	-0.0686609	0.355719	-0.588566	1.92092e-18	0.130714	0.0777794	0.300221	3.64124e-05	-0.147742	0.0459465	0.328195	5.74429e-06	0.0967516	0.192602	0.0136694	0.854282	-0.101243	0.172658	-0.0233512	0.753698	-0.0204499	0.78349	-0.188682	0.0105286	-0.106918	0.149704	0.00103444	0.988912	-0.156731	0.0341075	-0.126151	0.0888204	0.0226882	0.760475	0.0550299	0.459366	-0.0146563	0.843891
CNPY2	black	-0.499403	6.18706e-13	0.499403	6.18706e-13	0.44282	3.45412e-10	0.343257	1.96484e-06	0.290934	6.45603e-05	-0.064945	0.382411	-0.210417	0.00424925	-0.291701	6.16239e-05	-0.000115162	0.998766	-0.14432	0.0512751	0.0446779	0.548139	-0.357154	6.93903e-07	0.228429	0.00186969	-0.303916	2.88334e-05	-0.27142	0.000201955	0.0724789	0.32954	-0.216578	0.00323197	-0.0959641	0.196265	-0.478755	7.12293e-12	-0.431088	1.11552e-09
CNTD1	black	-0.0459434	0.536853	0.0459434	0.536853	0.244575	0.000847796	0.114761	0.121877	-0.0649879	0.382096	0.100786	0.174615	-0.0759624	0.306764	-0.0454649	0.541107	0.152718	0.0390272	-0.0423862	0.568869	-0.0394167	0.596271	-0.0288245	0.698505	0.0362113	0.626499	-0.0242386	0.744655	-0.0476723	0.521624	-0.0761771	0.305394	-0.0415267	0.576739	-0.0170331	0.81898	-0.0439267	0.554894	-0.0618952	0.405204
COG2	black	-0.256426	0.000458561	0.256426	0.000458561	0.56315	1.05688e-16	0.127768	0.0847726	-0.0220528	0.766988	-0.0468005	0.529275	-0.216582	0.00323136	-0.0976238	0.188603	0.0552145	0.45786	0.108718	0.142928	-0.0956465	0.197756	-0.17484	0.0179209	0.16265	0.0278149	-0.0347327	0.64066	-0.0977809	0.187889	0.114072	0.124149	0.0832724	0.262409	-0.139327	0.0599648	-0.242754	0.00092934	-0.085598	0.249268
COG7	black	-0.189194	0.0103165	0.189194	0.0103165	0.386997	6.24334e-08	0.279119	0.000130081	0.0920139	0.215404	-0.0388836	0.601252	-0.340453	2.40953e-06	-0.239626	0.00108647	-0.0129011	0.862388	-0.142308	0.0546425	-0.120613	0.103868	-0.341604	2.21638e-06	0.163491	0.0270076	-0.142455	0.054391	-0.107651	0.146915	0.128931	0.0819539	0.038398	0.605806	-0.193777	0.00857969	-0.174568	0.0181029	-0.257569	0.000431501
COL4A5	black	-0.468012	2.38399e-11	0.468012	2.38399e-11	0.575324	1.61841e-17	-0.20293	0.00586746	-0.0957001	0.197504	0.0358603	0.629848	-0.318927	1.08123e-05	-0.134212	0.0700873	0.0459327	0.536948	0.0807449	0.277219	0.039195	0.59834	-0.186415	0.0115146	0.194539	0.00831759	0.0760516	0.306194	-0.121053	0.102603	0.50447	3.31143e-13	0.0897011	0.227211	0.0424026	0.56872	-0.445138	2.72532e-10	-0.143281	0.0529916
COQ4	black	-0.27486	0.000166189	0.27486	0.000166189	0.482242	4.76842e-12	-0.0449126	0.546038	-0.111518	0.132852	-0.098444	0.184898	-0.266482	0.000265976	0.0188392	0.80017	0.100961	0.173865	0.00878097	0.906087	0.077189	0.298996	-0.223953	0.00230658	0.201491	0.00623509	0.00922523	0.901359	0.12449	0.0931389	0.242192	0.000955966	0.160817	0.029648	0.0068802	0.926351	-0.241834	0.00097324	0.0833424	0.262006
CORO2A	black	-0.41675	4.40408e-09	0.41675	4.40408e-09	0.600359	2.64737e-19	-0.0513382	0.490077	0.00379621	0.959324	-0.0931944	0.20955	-0.181533	0.0139178	-0.0556851	0.45403	0.00335085	0.964092	0.0237167	0.749969	-0.100428	0.176158	-0.117673	0.112634	0.163336	0.0271544	0.0214046	0.773649	0.0158579	0.831277	0.362116	4.72748e-07	0.0388359	0.601698	-0.0568216	0.444856	-0.420053	3.22802e-09	-0.0660515	0.374339
COX20	black	-0.169124	0.0220968	0.169124	0.0220968	0.526443	1.94735e-14	0.0441705	0.552698	-0.202295	0.00602717	0.0474641	0.523446	-0.405876	1.19648e-08	-0.193785	0.00857693	0.127365	0.0857668	-0.0242744	0.744292	-0.0476658	0.521681	-0.197224	0.00744945	0.276722	0.000149379	-0.0675438	0.363618	-0.171696	0.0201238	0.16015	0.03034	-0.000451806	0.995157	0.0123616	0.86809	-0.129732	0.0800564	-0.242644	0.000934495
COX6C	black	-0.231888	0.00158531	0.231888	0.00158531	0.613119	2.82286e-20	0.15101	0.0412957	0.0066173	0.929158	0.16296	0.0275147	-0.361664	4.89705e-07	-0.120692	0.10364	-0.0742251	0.31799	-0.0797813	0.283012	-0.00571415	0.938806	-0.0949853	0.200888	0.388822	5.3458e-08	-0.0628219	0.398194	-0.113526	0.125971	0.0627617	0.398647	-0.19691	0.00754682	-0.00110389	0.988167	-0.26126	0.000353872	-0.166784	0.0240341
COX6CP1	black	-0.190515	0.00978663	0.190515	0.00978663	0.514607	9.18909e-14	0.208558	0.0046083	0.0584208	0.432126	0.319515	1.03935e-05	-0.2826	0.000106162	-0.036791	0.620984	-0.0499081	0.502261	-0.0487334	0.512387	-0.0276877	0.70985	-0.0550918	0.458861	0.368052	2.96157e-07	-0.0641621	0.388186	-0.0565966	0.446664	-0.0245187	0.741808	-0.0317124	0.669987	-0.0491785	0.508538	-0.185705	0.0118398	-0.102338	0.168037
CPA6	black	-0.14316	0.0531956	0.14316	0.0531956	0.314933	1.41098e-05	0.0882802	0.234687	-0.0341715	0.646069	-0.0413125	0.578708	-0.0514627	0.489023	-0.0471659	0.526062	-0.0330905	0.656541	-0.0381472	0.608164	-0.0379114	0.610385	-0.0628326	0.398114	0.214127	0.00360687	-0.0642075	0.38785	-0.0663955	0.37185	0.0870105	0.241513	-0.0361604	0.626984	-0.0486897	0.512766	-0.13057	0.0781081	-0.168579	0.0225352
CPB1	black	-0.0635897	0.392442	0.0635897	0.392442	0.426038	1.82278e-09	0.151033	0.0412646	-0.155844	0.035147	0.128466	0.0830711	-0.209745	0.00437591	-0.0315663	0.67142	-0.059067	0.427043	-0.086366	0.24503	-0.0687603	0.355021	-0.105334	0.155864	0.37131	2.28181e-07	-0.105731	0.154304	-0.106433	0.151571	-0.00371747	0.960167	-0.0791964	0.286567	-0.0819703	0.26997	-0.0617733	0.406131	-0.163745	0.0267677
CPD	black	-0.0219081	0.768474	0.0219081	0.768474	0.401272	1.80735e-08	0.088197	0.23513	-0.289529	7.0285e-05	0.0875562	0.238563	-0.341835	2.17942e-06	-0.152432	0.0393996	0.0435874	0.557957	-0.00512699	0.945084	-0.0505271	0.496968	-0.284216	9.65179e-05	0.188084	0.0107812	-0.0449121	0.546043	0.0193092	0.795293	-0.00131365	0.985919	0.170237	0.0212232	0.00613995	0.934256	0.0684119	0.35747	-0.185008	0.0121664
CPLX1	black	-0.160025	0.0304709	0.160025	0.0304709	0.47267	1.41918e-11	-0.0402637	0.588394	-0.172822	0.0193091	-0.0880726	0.235794	-0.325446	6.94474e-06	-0.098762	0.183476	0.0286425	0.700317	-0.0126197	0.865362	-0.0874893	0.238923	-0.0948602	0.201484	0.510666	1.52015e-13	-0.0960155	0.196024	-0.0858052	0.24812	0.354654	8.39884e-07	-0.0275176	0.711554	0.0153285	0.836829	-0.180535	0.0144603	-0.152273	0.0396079
CPNE8	black	0.302335	3.1873e-05	-0.302335	3.1873e-05	-0.563276	1.03693e-16	0.217313	0.00312658	0.0145774	0.844721	-0.0502631	0.499222	0.155564	0.0354801	-0.0298984	0.687848	-0.0337668	0.649982	-0.0868873	0.242182	-0.0513824	0.489703	-0.0958915	0.196605	-0.199574	0.00675703	-0.0958092	0.196991	-0.0644545	0.386023	-0.469025	2.13102e-11	-0.0648642	0.383005	0.158883	0.031693	0.463302	3.99592e-11	-0.151206	0.0410303
CR1	black	0.436478	6.54572e-10	-0.436478	6.54572e-10	-0.474617	1.14e-11	0.0687771	0.354904	-0.196558	0.00765681	-0.045189	0.543567	0.517266	6.51861e-14	-0.0122187	0.869601	-0.0586964	0.429954	-0.050363	0.498368	-0.0619251	0.404976	0.310784	1.85295e-05	-0.129415	0.0808036	0.209679	0.00438867	-0.0595534	0.42324	-0.356097	7.52411e-07	-0.0584413	0.431965	-0.0544188	0.464375	0.509129	1.84674e-13	0.035956	0.628935
CRAT	black	-0.00102003	0.989066	0.00102003	0.989066	0.347699	1.41637e-06	-0.0452849	0.542711	-0.267644	0.000249411	0.00607834	0.934914	-0.220152	0.00274816	-0.0963644	0.194396	0.0710474	0.339207	0.0612421	0.410187	0.155277	0.0358256	-0.1196	0.106826	-0.0745394	0.315939	0.0132733	0.858459	-0.0896787	0.227327	0.124544	0.0929958	-0.076218	0.305134	-0.0851947	0.251513	0.0274263	0.712468	-0.0883775	0.23417
CREB3L4	black	-0.582134	5.47443e-18	0.582134	5.47443e-18	0.71666	3.86993e-30	-0.0715324	0.335911	0.070505	0.342916	0.0752925	0.311062	-0.275315	0.000161923	-0.2498	0.000648908	0.0428849	0.564327	-0.0423193	0.56948	0.0590976	0.426803	-0.25363	0.000531493	0.104319	0.159911	-0.0590144	0.427455	-0.01438	0.846798	0.484563	3.64146e-12	0.0526286	0.47922	-0.0310317	0.676669	-0.620567	7.2878e-21	-0.136007	0.0663878
CRIP1	black	-0.226582	0.00203993	0.226582	0.00203993	0.617099	1.37523e-20	-0.0179609	0.809304	-0.27369	0.00017763	0.0237752	0.749373	-0.0734411	0.323143	-0.124175	0.0939765	-0.0616826	0.406822	0.0436377	0.557503	0.0538055	0.469432	-0.0965524	0.193523	0.0551712	0.458212	-0.0244043	0.74297	-0.124506	0.093096	0.161745	0.0287076	-0.183787	0.0127586	-0.173409	0.0188965	-0.152044	0.0399097	-0.11948	0.107182
CRIP2	black	-0.34881	1.30402e-06	0.34881	1.30402e-06	0.521298	3.85078e-14	0.28806	7.67773e-05	0.0227029	0.760325	-0.191483	0.00941355	-0.253113	0.000546122	-0.237403	0.00121256	-0.0329662	0.657749	-0.213375	0.00372949	-0.0452636	0.542902	-0.323176	8.11189e-06	0.148151	0.0453411	-0.241836	0.000973157	-0.14666	0.0475783	0.0831448	0.263143	-0.198274	0.00713256	-0.197947	0.00722995	-0.256436	0.000458317	-0.36844	2.87149e-07
CSNK1A1	black	-0.311474	1.7713e-05	0.311474	1.7713e-05	0.617993	1.16832e-20	-0.267255	0.000254844	-0.328034	5.80899e-06	0.0665621	0.370649	-0.301493	3.36121e-05	-0.0929723	0.210642	0.0862257	0.2458	-0.0710449	0.339224	0.0847528	0.25399	-0.0918364	0.216294	0.180328	0.0145747	0.00421273	0.954865	-0.116185	0.117286	0.466939	2.68357e-11	-0.0691963	0.351971	0.0213845	0.773856	-0.29179	6.12903e-05	-0.233366	0.00147635
CSNK2A2	black	0.443758	3.13889e-10	-0.443758	3.13889e-10	-0.642828	1.01773e-22	0.158029	0.0326323	0.0717233	0.33462	-0.152919	0.038768	0.132324	0.0741579	0.128424	0.0831723	-0.0875824	0.238422	-0.127172	0.0862482	0.088465	0.233705	0.000238429	0.997444	-0.230633	0.00168358	-0.181164	0.0141163	-0.0118183	0.873838	-0.422897	2.46388e-09	0.0376298	0.613041	0.0531558	0.474821	0.466912	2.69161e-11	-0.0712247	0.338
CSRP2	black	0.326447	6.48233e-06	-0.326447	6.48233e-06	-0.584779	3.56884e-18	0.0394015	0.596412	-0.0614619	0.408506	-0.0905098	0.223032	0.179208	0.0152095	-0.00587484	0.937089	-0.0166801	0.822669	0.0409068	0.582446	0.0152435	0.837721	0.00493729	0.947113	-0.351136	1.0957e-06	-0.0197335	0.790897	-0.162409	0.0280509	-0.280458	0.000120343	-0.1108	0.135383	0.0225538	0.761852	0.407607	1.02289e-08	-0.0968861	0.191981
CST2	black	-0.189157	0.0103315	0.189157	0.0103315	0.346899	1.50296e-06	0.0988837	0.182934	-0.0577931	0.437098	0.0257402	0.729434	-0.132844	0.0730171	0.0512979	0.490418	-0.0269557	0.71719	-0.0603911	0.416734	-0.0344993	0.642907	-0.0924086	0.213434	0.21332	0.00373852	-0.0428368	0.564765	-0.0449245	0.545931	0.0469734	0.527754	0.0151019	0.839208	-0.0699238	0.346919	-0.135936	0.0665301	-0.0102369	0.890607
CST4	black	-0.187797	0.0109044	0.187797	0.0109044	0.340198	2.45428e-06	-0.152174	0.0397387	-0.0870379	0.241364	0.0690295	0.353137	-0.113793	0.125079	-0.0355936	0.632399	0.0927888	0.211548	0.0856276	0.249103	-0.0117732	0.874316	0.0231729	0.755519	-0.0324297	0.662975	0.0454149	0.541552	0.0367143	0.621712	0.20829	0.00466224	0.0418545	0.573732	0.00777107	0.916847	-0.17873	0.0154877	0.143279	0.0529964
CST9	black	-0.138782	0.0609818	0.138782	0.0609818	0.388299	5.58937e-08	0.110565	0.13622	-0.0644952	0.385723	-0.0255806	0.731047	-0.171631	0.0201717	-0.0315797	0.671288	0.263263	0.000317393	-0.0256729	0.730114	-0.027975	0.706976	-0.0434351	0.559336	0.357191	6.91961e-07	-0.0495799	0.50508	-0.00921637	0.901454	0.0654235	0.378907	-0.0141043	0.8497	-0.0168822	0.820556	-0.137901	0.0626585	-0.0544744	0.463918
CST9L	black	-0.132047	0.0747695	0.132047	0.0747695	0.333515	3.95806e-06	0.0204406	0.783586	-0.139417	0.0597991	-0.0220387	0.767133	-0.158887	0.0316884	-0.0326712	0.660621	0.270995	0.000206848	-0.0260441	0.726367	-0.0201776	0.786303	-0.0445146	0.549605	0.354525	8.48178e-07	0.0401451	0.589494	-0.0541561	0.466538	0.115824	0.118439	-0.0233426	0.753786	-0.0250939	0.735973	-0.0944464	0.203466	-0.0695812	0.349293
CT62	black	-0.111011	0.134636	0.111011	0.134636	0.312991	1.60373e-05	-0.0269106	0.717643	-0.036661	0.622219	-0.0218894	0.768666	-0.169407	0.0218713	-0.0292176	0.694597	-0.0253789	0.733087	-0.0121612	0.870209	-0.0171111	0.818165	-0.0381466	0.608169	0.0129098	0.862297	-0.0381755	0.607898	-0.00608308	0.934864	0.169708	0.0216348	0.00393852	0.9578	0.000821191	0.991197	-0.144248	0.0513934	0.0100429	0.892667
CTB-43E15.1	black	-0.0598925	0.420599	0.0598925	0.420599	0.415907	4.76495e-09	0.145904	0.048748	-0.123528	0.095716	0.147936	0.0456586	-0.197104	0.00748641	-0.0423	0.569657	-0.0387557	0.60245	-0.0396959	0.593669	-0.0220614	0.7669	-0.0324677	0.662604	0.492441	1.43627e-12	-0.0427941	0.565153	-0.0478638	0.51995	-0.0173187	0.815998	-0.0268865	0.717885	0.168952	0.0222344	-0.0463615	0.53315	-0.107603	0.147096
CTC-462L7.1	black	-0.165546	0.025117	0.165546	0.025117	0.387533	5.9658e-08	0.0201109	0.786992	-0.0586355	0.430434	-0.0352163	0.636013	-0.181816	0.0137674	-0.0489577	0.510446	0.0197421	0.790808	0.0408748	0.582741	-0.0272505	0.714231	-0.0487538	0.512211	0.263155	0.000319258	-0.0599726	0.419977	-0.0417383	0.574797	0.111955	0.131332	-0.0350712	0.637406	-0.036749	0.621383	-0.141746	0.0556155	-0.117314	0.113744
CTD-2311B13.7	black	-0.195302	0.00806214	0.195302	0.00806214	0.663017	1.54053e-24	-0.153813	0.0376287	-0.276026	0.00015547	0.06291	0.397531	-0.330604	4.85698e-06	-0.0785462	0.290555	-0.059955	0.420113	0.108074	0.145324	-0.0484998	0.514413	-0.0666303	0.370158	0.151122	0.0411444	0.0773184	0.298184	-0.0842065	0.257074	0.3786	1.26004e-07	-0.0408971	0.582536	0.12105	0.102611	-0.220088	0.00275624	-0.0244458	0.742549
CX3CL1	black	0.0810221	0.275568	-0.0810221	0.275568	-0.386927	6.28036e-08	-0.0275303	0.711427	0.0431529	0.561893	-0.13673	0.0649429	0.124738	0.0924828	-0.0888795	0.231513	-0.0865428	0.244062	-0.106533	0.151185	0.142758	0.053874	-0.10736	0.148016	-0.222068	0.00251677	-0.055859	0.452619	-0.0164692	0.824874	-0.0125459	0.866142	-0.013924	0.851598	0.115491	0.119507	0.0584628	0.431795	-0.059654	0.422455
CXXC5	black	-0.172554	0.0195004	0.172554	0.0195004	0.64294	9.95118e-23	-0.153556	0.0379537	-0.386397	6.56919e-08	-0.00109096	0.988306	-0.145671	0.0491138	0.0434274	0.559405	0.0122278	0.869505	0.0264997	0.721775	0.0652443	0.380217	-0.0609406	0.4125	0.173114	0.0191029	0.00989471	0.894241	-0.0689807	0.353477	0.318354	1.12355e-05	-0.00523654	0.943912	-0.0560612	0.450982	-0.189484	0.0101981	0.0130485	0.860832
CYP21A1P	black	-0.160713	0.0297549	0.160713	0.0297549	0.444676	2.85764e-10	-0.108871	0.142363	-0.108921	0.142176	-0.00286568	0.969289	-0.227961	0.00191158	-0.0759654	0.306745	-0.0513269	0.490172	0.119424	0.107345	0.178621	0.0155519	-0.0790735	0.287318	0.134163	0.0701909	-0.00540151	0.942148	-0.0452392	0.54312	0.292288	5.94604e-05	0.183646	0.0128285	-0.0571954	0.441862	-0.207618	0.00480013	-0.00101672	0.989102
CYP27C1	black	-0.0223999	0.763428	0.0223999	0.763428	-0.323103	8.15224e-06	-0.0937192	0.206984	0.18898	0.0104047	-0.00506183	0.945781	0.0357806	0.63061	0.00530354	0.943196	-0.00780466	0.916489	-0.0171398	0.817866	0.100391	0.176319	0.0106674	0.886036	-0.0779944	0.293967	-0.00340296	0.963534	0.0377204	0.612186	0.0315855	0.671231	0.006975	0.925339	0.00711508	0.923844	-0.0187765	0.80082	0.135628	0.0671552
CYP2B6	black	-0.242759	0.000929137	0.242759	0.000929137	0.779583	1.2493e-38	0.0103754	0.889135	-0.254467	0.000508624	0.125157	0.0913857	-0.394459	3.28962e-08	-0.0839265	0.258665	0.0695883	0.349243	0.0486124	0.513436	-0.0118681	0.873311	-0.0959646	0.196262	0.414565	5.39934e-09	-0.0860888	0.246554	-0.0959449	0.196354	0.303338	2.99123e-05	-0.0519647	0.484789	-0.074815	0.314149	-0.249411	0.000662067	-0.12617	0.0887722
CYP2B7P	black	-0.236618	0.00126021	0.236618	0.00126021	0.716892	3.63693e-30	0.0997399	0.179155	-0.137862	0.0627337	0.15333	0.0382401	-0.36046	5.37738e-07	-0.0107006	0.885684	0.0545266	0.463489	-0.0409011	0.582499	-0.0464972	0.531951	-0.0855184	0.24971	0.455902	8.85599e-11	-0.0253124	0.73376	-0.0793351	0.285721	0.21287	0.00381398	-0.0454345	0.541378	-0.0681781	0.35912	-0.262723	0.000326858	-0.109719	0.13926
CYP4F11	black	-0.133487	0.0716289	0.133487	0.0716289	0.301502	3.35933e-05	0.0210313	0.777493	-0.083036	0.26377	-0.00377663	0.959533	-0.157213	0.0335534	-0.0206968	0.780941	-0.0282989	0.703743	0.171725	0.0201025	-0.0148695	0.84165	-0.0299997	0.686846	0.0520259	0.484274	-0.0207581	0.780309	0.0133467	0.857685	0.102787	0.166168	0.0333354	0.654163	-0.0188831	0.799713	-0.114109	0.124027	0.029554	0.69126
CYP4F22	black	-0.0594308	0.424196	0.0594308	0.424196	0.310046	1.94408e-05	-0.0266534	0.720228	-0.147898	0.0457141	-0.0519199	0.485166	-0.158405	0.0322159	0.0501144	0.500494	-0.0510927	0.492157	-0.0449315	0.545868	-0.0451744	0.543698	-0.0615769	0.407628	0.0526083	0.479389	-0.0535597	0.471467	0.031768	0.669443	0.16757	0.0233676	-0.0261068	0.725734	-0.0451302	0.544092	-0.107636	0.146972	-0.0160567	0.829193
CYP4F30P	black	-0.14378	0.0521616	0.14378	0.0521616	0.387981	5.74296e-08	-0.0104083	0.888786	-0.081567	0.272341	-0.0230612	0.75666	-0.194363	0.00837738	-0.021376	0.773943	-0.00791248	0.915339	-0.0183768	0.804975	0.0578393	0.436731	-0.0456262	0.539672	-0.00714227	0.923554	-0.0344011	0.643853	-0.0208119	0.779755	0.169894	0.0214891	-0.001034	0.988916	-0.00938325	0.899679	-0.157415	0.0333237	0.0103356	0.889559
CYP4F62P	black	-0.161775	0.0286782	0.161775	0.0286782	0.353993	8.83156e-07	-0.0126513	0.865027	-0.0652059	0.380499	-0.0688536	0.354367	-0.205062	0.00535805	-0.0820583	0.269454	-0.0325447	0.661853	-0.0691855	0.352047	-0.0579881	0.43555	-0.0108995	0.883575	0.113657	0.125532	-0.0717291	0.334581	-0.0614399	0.408674	0.240953	0.00101705	-0.0537587	0.469819	-0.0704911	0.343011	-0.174525	0.0181314	-0.140886	0.0571309
CYP4X1	black	-0.00977434	0.895521	0.00977434	0.895521	0.424293	2.15585e-09	-0.0685537	0.356472	-0.347088	1.48207e-06	0.112264	0.130265	-0.342499	2.07662e-06	-0.0730461	0.325759	0.131538	0.0759076	0.114332	0.123288	-0.00231371	0.975202	-0.099454	0.18041	-0.0292704	0.694073	-0.1395	0.0596446	-0.0802915	0.279934	0.110414	0.136759	-0.0356736	0.631633	0.0617924	0.405985	0.0325813	0.661497	-0.150462	0.0420474
CYP4Z1	black	-0.201564	0.00621609	0.201564	0.00621609	0.402747	1.58463e-08	-0.260872	0.000361377	-0.230446	0.00169873	0.109817	0.138905	-0.201946	0.00611678	0.0324072	0.663195	0.181882	0.0137325	0.15406	0.0373199	0.0847421	0.25405	-0.0978697	0.187487	-0.0845463	0.255152	-0.0647758	0.383655	0.137837	0.062781	0.31979	1.0203e-05	0.0327464	0.659888	-0.0346837	0.641131	-0.176303	0.0169693	-0.0161563	0.82815
CYSRT1	black	-0.162723	0.0277443	0.162723	0.0277443	0.399191	2.17313e-08	-0.0033881	0.963693	-0.0136366	0.854628	-0.0176523	0.812518	-0.190186	0.0099161	-0.0280743	0.705985	-0.0284011	0.702723	-0.0124821	0.866816	-0.0239568	0.747523	-0.0143489	0.847125	0.00307857	0.967008	-0.0426879	0.56612	0.0807297	0.27731	0.117007	0.114698	0.00881951	0.905677	0.0447371	0.547609	-0.205696	0.00521448	0.0779666	0.29414
DACH1	black	-0.176953	0.016561	0.176953	0.016561	0.680851	2.87442e-26	-0.194054	0.00848342	-0.362749	4.49945e-07	0.0852999	0.250926	-0.420073	3.22196e-09	-0.0447479	0.547512	0.0302606	0.684268	0.0897342	0.227039	0.120931	0.102953	-0.0615044	0.408181	0.326372	6.51615e-06	0.0366171	0.622636	-0.0577114	0.437747	0.321071	9.35799e-06	0.0903052	0.224084	0.0234114	0.753083	-0.175856	0.0172554	0.0221151	0.766349
DALRD3	black	-0.0953377	0.199214	0.0953377	0.199214	0.467179	2.61345e-11	0.279875	0.000124494	-0.0720993	0.332086	0.00622276	0.933371	-0.154812	0.0363905	-0.0906136	0.222499	-0.00483295	0.948229	-0.0766251	0.30255	0.0858504	0.247869	-0.126235	0.0886071	0.122438	0.0987009	-0.112223	0.130406	-0.0310093	0.67689	-0.0270998	0.715743	-0.0517038	0.486987	-0.0918505	0.216224	-0.115797	0.118524	-0.111012	0.134633
DARS	black	0.397427	2.53836e-08	-0.397427	2.53836e-08	-0.561147	1.42874e-16	0.0543176	0.465207	0.0685737	0.356332	-0.0262213	0.724579	0.0262393	0.724398	0.0549996	0.459614	-0.0331941	0.655534	-0.147915	0.0456901	0.093238	0.209336	0.134066	0.0703948	-0.214142	0.00360437	-0.047103	0.526614	-0.0980693	0.186584	-0.355243	8.0309e-07	-0.0504427	0.497688	0.0597095	0.422022	0.362253	4.67724e-07	-0.00858346	0.90819
DBI	black	0.159798	0.0307107	-0.159798	0.0307107	-0.279831	0.000124816	-0.0803699	0.279464	0.0214367	0.773319	0.116449	0.116452	0.0224366	0.763052	0.0895184	0.228162	0.0789849	0.28786	-0.0445255	0.549507	0.0645974	0.384969	0.031202	0.674995	-0.286106	8.62832e-05	-0.152531	0.0392711	0.105689	0.154467	-0.128878	0.0820809	-0.0867606	0.242872	0.0291972	0.6948	0.125139	0.0914318	0.0183155	0.805612
DBNDD2	black	-0.192668	0.00897421	0.192668	0.00897421	0.518292	5.70521e-14	0.208186	0.0046833	-0.0245606	0.741383	-0.00335541	0.964043	-0.217424	0.00311092	-0.0346378	0.641573	0.066642	0.370073	0.00199463	0.978621	-0.0618412	0.405615	-0.152649	0.0391167	0.346153	1.58815e-06	-0.167797	0.0231784	-0.172896	0.0192569	0.100045	0.17782	-0.0879234	0.236591	-0.0898111	0.226639	-0.201984	0.00610701	-0.133872	0.070807
DCAF10	black	-0.162575	0.0278887	0.162575	0.0278887	0.442029	3.74326e-10	-0.147465	0.0463589	-0.198003	0.0072134	0.0222674	0.764787	-0.325559	6.89086e-06	-0.0880134	0.23611	0.067242	0.365771	0.0260107	0.726703	-0.0317174	0.669939	-0.11301	0.127715	0.0679774	0.360539	0.0399485	0.591319	-0.112867	0.1282	0.259729	0.000384357	-0.0201836	0.786241	-0.0486996	0.51268	-0.110226	0.137433	-0.155259	0.035847
DCDC1	black	-0.11978	0.106296	0.11978	0.106296	0.46991	1.93161e-11	-0.00415634	0.955469	-0.243606	0.000890335	-0.0360181	0.628341	-0.233375	0.00147566	-0.0661796	0.373411	-0.0390011	0.600152	0.104715	0.158324	-0.0110698	0.881768	-0.0651961	0.38057	0.339509	2.57958e-06	-0.024	0.747083	-0.0751794	0.311791	0.229705	0.00175983	-0.0393284	0.597095	-0.0572203	0.441663	-0.0961481	0.195404	-0.136135	0.0661286
DDAH1	black	-0.361888	4.81225e-07	0.361888	4.81225e-07	0.497884	7.44711e-13	0.00188337	0.979813	-0.0502022	0.499743	0.00216782	0.976765	-0.424322	2.1497e-09	-0.195673	0.00794054	0.126786	0.0872123	0.0100533	0.892556	-0.00603949	0.935329	-0.391634	4.20076e-08	0.0829531	0.264249	-0.049907	0.502271	-0.282852	0.000104603	0.259691	0.000385126	-0.244486	0.000851646	0.046422	0.532616	-0.300101	3.66878e-05	-0.303085	3.03959e-05
DECR2	black	-0.0953759	0.199033	0.0953759	0.199033	0.418805	3.6315e-09	-0.0881153	0.235566	-0.0432689	0.560841	0.0772643	0.298523	-0.388823	5.34525e-08	0.00503915	0.946023	-0.0944128	0.203628	0.0242575	0.744463	0.00476486	0.948957	-0.221029	0.00264	0.0921282	0.214832	-0.0542147	0.466054	0.193208	0.00878025	0.279649	0.000126138	0.143986	0.0518218	0.0404834	0.586359	-0.177166	0.0164289	0.136083	0.0662335
DEGS2	black	-0.370872	2.36374e-07	0.370872	2.36374e-07	0.813311	1.94546e-44	0.0582955	0.433116	-0.160542	0.0299322	0.0335594	0.65199	-0.297858	4.22022e-05	-0.124837	0.0922243	0.0457762	0.538337	0.0443995	0.550638	-0.0192648	0.795752	-0.136082	0.0662366	0.196873	0.00755807	-0.0968854	0.191984	-0.100285	0.176777	0.30793	2.22962e-05	-0.0837295	0.259789	-0.111579	0.132641	-0.363574	4.21832e-07	-0.139924	0.0588666
DEK	black	0.055	0.45961	-0.055	0.45961	-0.476336	9.38338e-12	0.183031	0.0131374	0.301478	3.36446e-05	-0.0518051	0.486133	0.344969	1.73292e-06	-0.0309001	0.677964	0.0114972	0.877238	-0.140146	0.0584613	-0.0776846	0.295895	0.161203	0.0292538	-0.1459	0.0487543	0.000848228	0.990908	-0.377547	1.37417e-07	-0.273025	0.000184462	-0.369204	2.7016e-07	-0.100864	0.17428	0.0844272	0.255825	-0.309232	2.04953e-05
DENND1B	black	-0.35231	1.00307e-06	0.35231	1.00307e-06	0.515325	8.37771e-14	-0.17142	0.020328	-0.0676144	0.363116	0.0297019	0.689794	-0.156925	0.0338832	-0.0453146	0.542447	0.102806	0.166091	0.281326	0.000114395	0.041118	0.580499	-0.0368529	0.620396	0.267189	0.000255788	0.0468942	0.52845	-0.00419479	0.955057	0.318037	1.14764e-05	0.0969736	0.191578	-0.0821404	0.268974	-0.330365	4.93869e-06	0.000564832	0.993945
DHCR24	black	-0.310515	1.88564e-05	0.310515	1.88564e-05	0.581221	6.33948e-18	0.225721	0.002124	-0.00538999	0.942271	-0.0347427	0.640563	-0.199799	0.00669364	-0.104309	0.159954	0.065301	0.379802	0.00170467	0.981728	0.0480748	0.51811	-0.379954	1.12664e-07	0.181564	0.0139013	-0.153606	0.0378899	-0.155793	0.0352078	0.120827	0.103251	-0.141658	0.0557679	-0.0505417	0.496843	-0.302357	3.1829e-05	-0.263104	0.000320144
DHRS2	black	-0.12986	0.0797552	0.12986	0.0797552	0.480094	6.10916e-12	-0.0380556	0.609026	-0.159445	0.0310861	0.138915	0.060733	-0.237608	0.00120038	-0.0874898	0.23892	-0.0340185	0.647546	-0.0658847	0.375549	0.108375	0.144201	-0.0996906	0.17937	-0.0736362	0.321856	-0.084381	0.256086	-0.0518574	0.485693	0.151801	0.0402325	-0.0740771	0.318959	0.0943672	0.203847	-0.178296	0.0157442	-0.0592777	0.425393
DIMT1	black	0.0870208	0.241457	-0.0870208	0.241457	-0.213074	0.00377969	-0.0535865	0.471244	0.0398812	0.591945	-0.0608817	0.412953	0.0505531	0.496746	-0.00480722	0.948504	0.0795247	0.284568	-0.00133194	0.985723	0.0285605	0.701134	0.10922	0.14108	0.0676664	0.362745	0.0268514	0.718237	0.0228622	0.758695	0.0466067	0.530985	0.0274015	0.712717	0.0935713	0.207705	0.0202986	0.785052	0.00218569	0.976574
DLG5	black	-0.393339	3.62558e-08	0.393339	3.62558e-08	0.573775	2.06377e-17	-0.0713129	0.3374	-0.0442836	0.55168	-0.0919648	0.21565	-0.519888	4.63273e-14	-0.295757	4.80676e-05	0.0363704	0.624983	-0.00565453	0.939443	-0.0419784	0.572597	-0.358705	6.15913e-07	0.226812	0.002018	-0.0171803	0.817443	-0.127197	0.0861837	0.438778	5.19897e-10	-0.0354871	0.633418	0.0943928	0.203724	-0.374102	1.82074e-07	-0.225212	0.00217511
DNAAF3	black	-0.137804	0.0628452	0.137804	0.0628452	0.388288	5.59486e-08	0.0941064	0.205106	-2.14761e-06	0.999977	-0.061018	0.411905	-0.0742696	0.3177	-0.0728934	0.326774	0.177313	0.0163381	-0.0596333	0.422617	-0.0451433	0.543976	0.140512	0.0577995	0.229742	0.00175669	-0.0549754	0.459812	-0.0603045	0.417404	0.100447	0.176075	-0.0436905	0.557026	-0.0650654	0.381528	-0.182343	0.0134911	-0.116823	0.115275
DNAH5	black	-0.272622	0.000188717	0.272622	0.000188717	0.615412	1.86762e-20	-0.187968	0.0108307	-0.268362	0.000239654	0.0934166	0.208461	-0.223047	0.0024055	-0.110523	0.136368	0.133162	0.0723266	0.0228679	0.758636	0.124021	0.0943874	-0.0232922	0.7543	0.142175	0.0548719	0.139938	0.0588411	-0.0983049	0.185523	0.3282	5.74233e-06	-0.0486064	0.513489	0.124609	0.0928243	-0.254425	0.000509726	-0.0803808	0.279399
DNAJA4	black	-0.174553	0.0181126	0.174553	0.0181126	0.434028	8.34999e-10	0.21074	0.00418953	-0.0446668	0.548239	0.12578	0.089772	-0.273155	0.000183107	-0.185113	0.0121166	0.0612452	0.410164	-0.266468	0.000266188	0.000142485	0.998473	-0.299087	3.90916e-05	0.188508	0.0106013	-0.175413	0.0175427	-0.0982474	0.185781	0.0325554	0.661749	-0.109313	0.140739	-0.119502	0.107114	-0.115352	0.119958	-0.316125	1.30374e-05
DNAJC12	black	-0.28426	9.62703e-05	0.28426	9.62703e-05	0.806712	3.26926e-43	-0.0254572	0.732295	-0.315529	1.35629e-05	0.0553103	0.457078	-0.385693	6.97208e-08	-0.0676878	0.362594	0.0638776	0.390298	-0.00470231	0.949626	0.0117705	0.874344	-0.117951	0.111783	0.311412	1.77853e-05	-0.00212695	0.977203	-0.114505	0.12272	0.304344	2.80578e-05	-0.0437472	0.556513	0.041616	0.575919	-0.277557	0.000142375	-0.180682	0.0143789
DNAJC17	black	-0.115405	0.119784	0.115405	0.119784	0.314311	1.47011e-05	0.0511855	0.49137	-0.0907501	0.2218	-0.241104	0.00100941	-0.0988518	0.183076	-0.0495983	0.504921	0.00150449	0.983874	-0.01572	0.832721	-0.10147	0.171694	-0.0557221	0.45373	0.122521	0.0984715	-0.255616	0.000478676	0.0917046	0.216957	0.207231	0.00488106	0.10877	0.142733	0.00413153	0.955734	-0.154899	0.0362841	-0.0783413	0.291819
DNALI1	black	-0.0874166	0.239315	0.0874166	0.239315	0.599202	3.22692e-19	-0.0209432	0.778401	-0.441319	4.02318e-10	-0.158405	0.0322157	-0.321245	9.24818e-06	-0.128672	0.0825748	0.0579897	0.435537	0.0161807	0.827895	-0.0293915	0.692871	-0.109167	0.141274	0.31233	1.67485e-05	0.0171036	0.818244	-0.122691	0.0980028	0.222699	0.00244463	0.00433953	0.953508	-0.0975261	0.189048	-0.0291056	0.69571	-0.191674	0.00934149
DOK7	black	-0.233496	0.00146706	0.233496	0.00146706	0.492337	1.45428e-12	-0.0525879	0.47956	-0.161106	0.0293529	-0.0865121	0.24423	-0.194108	0.00846487	-0.0870049	0.241543	0.0502086	0.499688	0.0249852	0.737075	-0.0716755	0.334943	-0.0791661	0.286752	0.304011	2.86593e-05	-0.0797399	0.283263	-0.0696797	0.348609	0.344721	1.76487e-06	0.101733	0.170579	0.0240344	0.746733	-0.24752	0.000729715	-0.0588748	0.428551
DPCD	black	-0.339668	2.55025e-06	0.339668	2.55025e-06	0.533396	7.60673e-15	0.113296	0.126746	0.157637	0.0330722	0.00956118	0.897787	-0.27631	0.00015296	-0.00713374	0.923645	0.00537661	0.942414	-0.0450379	0.544917	-0.147299	0.0466082	-0.216068	0.00330686	0.216762	0.00320532	-0.0878099	0.2372	0.013735	0.853591	0.166169	0.0245674	-0.0336272	0.651333	0.0546114	0.462793	-0.426675	1.71405e-09	-0.0921534	0.214706
DQ576994	black	-0.0666271	0.37018	0.0666271	0.37018	0.348614	1.32323e-06	0.206684	0.0049976	-0.0188375	0.800186	-0.0471445	0.526249	-0.132609	0.0735317	-0.0233571	0.753638	-0.0251584	0.735319	-0.0395625	0.594911	-0.0359624	0.628874	-0.0526859	0.47874	0.139798	0.0590966	-0.0654044	0.379047	-0.0292283	0.694491	-0.0294579	0.692212	-0.0156188	0.833783	-0.0383643	0.606122	-0.093372	0.208679	-0.0533404	0.473287
DSCAM-AS1	black	-0.216518	0.00324064	0.216518	0.00324064	0.425652	1.89186e-09	0.0494305	0.506365	0.0441346	0.553021	-0.0614464	0.408625	-0.132425	0.0739341	-0.0508581	0.49415	-0.031116	0.67584	-0.0214064	0.773631	-0.0413029	0.578796	-0.0702698	0.344532	-0.0101606	0.891417	-0.0665958	0.370406	-0.0331601	0.655864	0.153423	0.0381218	0.0861665	0.246126	-0.0549528	0.459996	-0.243881	0.000878078	-0.00177724	0.98095
DUSP22	black	0.242047	0.000962941	-0.242047	0.000962941	-0.512539	1.19772e-13	-0.115197	0.120458	-0.0286568	0.700174	-0.0138455	0.852426	0.202402	0.00600004	0.044802	0.547028	0.00261597	0.971963	0.0981905	0.186038	0.0953039	0.199374	0.0651136	0.381174	-0.260633	0.000366081	-0.0719087	0.333369	0.0976847	0.188326	-0.172429	0.0195902	-0.0566004	0.446633	-0.0158525	0.831332	0.267431	0.000252381	0.102965	0.165434
DUSP4	black	-0.165301	0.0253366	0.165301	0.0253366	0.462964	4.14589e-11	-0.253735	0.000528567	-0.364703	3.86032e-07	0.0255644	0.731211	-0.196904	0.00754851	-0.163596	0.0269075	0.13134	0.0763537	0.0381249	0.608374	0.0768003	0.301443	-0.0925978	0.212494	0.234276	0.00141262	0.00511155	0.945249	0.0465059	0.531874	0.344656	1.77331e-06	0.16856	0.0225506	0.0310511	0.676478	-0.132654	0.0734321	-0.0503441	0.49853
DYNLL1-AS1	black	-0.283342	0.000101627	0.283342	0.000101627	0.589241	1.71844e-18	-0.0921754	0.214597	-0.0531111	0.475193	0.102402	0.167769	-0.351691	1.0509e-06	-0.119576	0.106898	0.0816354	0.271938	-0.0606069	0.415069	0.0358426	0.630018	-0.00352052	0.962275	0.245436	0.000811558	0.270211	0.000216143	0.0119169	0.872795	0.307406	2.30631e-05	0.138673	0.0611888	-0.0631907	0.395425	-0.300924	3.48391e-05	0.0182132	0.806676
DYNLRB2	black	-0.144541	0.0509173	0.144541	0.0509173	0.610687	4.35882e-20	0.11189	0.131557	-0.289171	7.18185e-05	-0.102767	0.166252	-0.244905	0.000833759	-0.119145	0.108175	0.00883057	0.905559	0.0833709	0.261842	-0.0851861	0.251562	-0.125093	0.091552	0.349421	1.24592e-06	-0.126127	0.0888832	-0.14335	0.0528767	0.112376	0.129878	-0.0789975	0.287783	-0.0919562	0.215693	-0.0977936	0.187831	-0.251837	0.000583781
DYX1C1	black	-0.217737	0.00306722	0.217737	0.00306722	0.396999	2.63547e-08	-0.0242847	0.744186	-0.146514	0.0478029	0.00743988	0.920379	-0.243548	0.000892945	0.0517247	0.486811	-0.0288989	0.697765	0.0908385	0.221349	-0.0210931	0.776856	-0.128156	0.083824	0.111217	0.133908	0.219504	0.0028307	-0.0851849	0.251568	0.10977	0.139075	0.0271882	0.714855	-0.100451	0.176059	-0.108337	0.144341	-0.0937582	0.206795
DZIP1	black	0.100577	0.175513	-0.100577	0.175513	-0.49834	7.04428e-13	-0.234018	0.00143046	0.212033	0.0039578	0.0397048	0.593586	0.0526382	0.479139	0.0837896	0.259446	-0.0222267	0.765204	0.0412933	0.578885	0.0105464	0.887321	0.172399	0.0196116	-0.260153	0.000375664	0.301984	3.25881e-05	0.198991	0.00692318	-0.0185749	0.802915	0.252954	0.000550676	0.066334	0.372294	0.0614901	0.408291	0.338117	2.85162e-06
E2F4	black	-0.182864	0.0132229	0.182864	0.0132229	0.31425	1.47611e-05	0.0786718	0.289781	0.00742342	0.920554	0.277376	0.000143863	-0.143621	0.0524249	-0.0357545	0.63086	-0.0504888	0.497294	0.162013	0.0284413	-0.0144226	0.846349	-0.0276525	0.710203	0.0677547	0.362118	-0.0158076	0.831803	-0.0324138	0.66313	0.0426032	0.566891	-0.00705119	0.924526	-0.0403022	0.588037	-0.111997	0.131186	0.0287617	0.69913
ECI1	black	-0.0714262	0.336631	0.0714262	0.336631	0.557667	2.4003e-16	0.234977	0.00136531	-0.135719	0.0669693	0.168533	0.0225727	-0.343005	2.00132e-06	-0.157685	0.0330186	-0.0564164	0.448115	-0.140223	0.058322	-0.0520228	0.4843	-0.185999	0.0117041	0.210668	0.00420273	-0.0451939	0.543524	-0.0975554	0.188914	-0.0136846	0.854122	-0.0698209	0.347631	-0.0227645	0.759694	-0.0817634	0.271185	-0.131473	0.0760533
EED	black	0.0359528	0.628965	-0.0359528	0.628965	-0.4916	1.58805e-12	0.301034	3.45976e-05	0.362169	4.70786e-07	0.05819	0.433951	0.465586	3.1137e-11	0.0170103	0.819218	-0.00285311	0.969423	-0.0768242	0.301293	-0.111542	0.132771	0.211011	0.00413987	-0.175471	0.0175051	-0.0181105	0.807746	-0.150388	0.0421488	-0.388038	5.71513e-08	-0.36435	3.969e-07	-0.219034	0.00289201	0.0721061	0.33204	-0.247044	0.000747704
EEF1A2	black	-0.205688	0.00521631	0.205688	0.00521631	0.520809	4.1065e-14	-0.0382114	0.60756	-0.0470049	0.527476	0.001477	0.984168	-0.272403	0.00019107	-0.0594981	0.42367	0.0432473	0.561037	-0.070091	0.345764	0.120308	0.10475	0.000157194	0.998315	0.35047	1.15187e-06	-0.0935341	0.207887	-0.0229501	0.757796	0.228641	0.00185103	0.177575	0.0161778	0.0735445	0.32246	-0.279173	0.00012967	0.0439025	0.555112
EEF1B2	black	0.0911837	0.21959	-0.0911837	0.21959	-0.358323	6.34313e-07	0.0965301	0.193626	0.0452735	0.542813	-0.172992	0.019189	0.251251	0.000601869	0.0546254	0.462679	-0.0321912	0.665303	-0.0822045	0.268599	0.012222	0.869566	0.0736075	0.322045	-0.113028	0.127653	-0.00673483	0.927903	-0.170239	0.0212219	-0.202391	0.00600277	-0.254149	0.000517209	0.121032	0.102663	0.0919829	0.21556	-0.161627	0.0288261
EFCAB12	black	-0.118373	0.110497	0.118373	0.110497	0.401274	1.80699e-08	-0.00745298	0.920239	-0.0735297	0.322558	0.0579963	0.435485	-0.253984	0.000521721	-0.0498622	0.502655	-0.0170544	0.818757	-0.0396453	0.59414	-0.00166686	0.982133	-0.0549692	0.459862	0.316922	1.23634e-05	-0.0537486	0.469902	-0.0312522	0.674502	0.215949	0.0033247	0.0828148	0.265049	-0.0460487	0.535919	-0.152824	0.03889	-0.0550007	0.459605
EFCAB4A	black	-0.387214	6.12942e-08	0.387214	6.12942e-08	0.476301	9.42125e-12	-0.249624	0.000654849	-0.00226465	0.975728	0.0344383	0.643495	-0.328356	5.68077e-06	-0.13826	0.0619708	0.0953109	0.199341	0.0322724	0.66451	0.00888106	0.905022	-0.130162	0.0790512	-0.0776721	0.295972	0.0449407	0.545786	0.093974	0.205746	0.492458	1.43341e-12	0.0772619	0.298538	0.0139227	0.851613	-0.442175	3.68831e-10	0.0119186	0.872777
EFCAB4B	black	-0.20398	0.00561147	0.20398	0.00561147	0.471658	1.58964e-11	0.0329366	0.658037	-0.282823	0.000104781	-0.20222	0.00604647	-0.0789678	0.287965	-0.176946	0.0165652	0.0816312	0.271963	-0.13121	0.0766479	-0.152391	0.0394541	-0.215162	0.00344393	0.273994	0.000174583	-0.0318001	0.669129	-0.246787	0.00075759	0.273301	0.000181596	-0.149879	0.0428582	0.041427	0.577655	-0.1449	0.0503373	-0.332813	4.15896e-06
EFHD1	black	-0.437636	5.83054e-10	0.437636	5.83054e-10	0.564339	8.82891e-17	-0.117852	0.112086	-0.00353761	0.962092	-0.00929643	0.900602	-0.374921	1.70351e-07	-0.216826	0.0031961	0.036596	0.622836	-0.0137265	0.853681	0.0748401	0.313986	-0.315983	1.3161e-05	-0.120056	0.105486	-0.0607767	0.41376	0.0224016	0.763411	0.43236	9.84525e-10	-0.0383926	0.605856	0.027081	0.715932	-0.463974	3.71401e-11	-0.106272	0.152194
EFNA5	black	0.213217	0.00375577	-0.213217	0.00375577	-0.477255	8.45239e-12	-0.0526382	0.479139	0.0700301	0.346185	0.0513796	0.489726	-0.0706768	0.341738	-0.0979363	0.187185	-0.0690707	0.352848	-0.0909683	0.220686	0.0377362	0.612037	0.0858118	0.248083	-0.208706	0.00457878	0.0203371	0.784655	-0.0147849	0.842539	-0.126533	0.0878508	0.15273	0.0390114	-0.0585576	0.431047	0.245389	0.000813517	-0.000618232	0.993373
EGF	black	-0.0604283	0.416447	0.0604283	0.416447	0.219752	0.00279883	0.0566578	0.446171	-0.0344841	0.643053	0.0306053	0.680867	-0.15274	0.0389989	-0.0796948	0.283536	0.120634	0.103807	-0.0252315	0.73458	-0.0372248	0.61687	-0.0852818	0.251027	-0.104295	0.160007	-0.0903963	0.223615	-0.0776837	0.2959	0.0725851	0.32883	-0.0653565	0.379397	-0.0475384	0.522795	-0.0909763	0.220645	-0.166311	0.0244429
EGLN2	black	-0.0859535	0.2473	0.0859535	0.2473	0.437805	5.73274e-10	0.00104223	0.988828	-0.138652	0.0612272	0.00577811	0.938123	-0.0891841	0.229911	0.0412891	0.578923	0.102378	0.167872	0.0585358	0.431219	-0.0319019	0.668132	0.0148341	0.842022	0.353184	9.38966e-07	0.00336564	0.963934	0.0977865	0.187863	0.194173	0.00844241	0.0645618	0.385232	-0.000423829	0.995457	-0.171732	0.0200972	0.15121	0.0410249
EIF3E	black	0.0744329	0.316633	-0.0744329	0.316633	-0.377186	1.41553e-07	-0.0212546	0.775193	0.154357	0.0369502	-0.0273058	0.713676	-0.0019526	0.979071	-0.0174547	0.814579	-0.0210402	0.777401	-0.107242	0.148466	0.0263248	0.723537	0.0963066	0.194665	-0.115302	0.12012	-0.00282004	0.969777	-0.0935417	0.207849	-0.0952879	0.19945	-0.215503	0.00339177	0.0531015	0.475274	0.0772045	0.298899	-0.122332	0.0989954
ELMO3	black	-0.475287	1.05689e-11	0.475287	1.05689e-11	0.487654	2.53509e-12	0.115299	0.120129	0.297225	4.38938e-05	-0.0549098	0.460348	-0.264571	0.000295475	-0.13888	0.0607988	-0.0157536	0.83237	-0.00187537	0.979899	-0.0452167	0.54332	-0.166903	0.023932	0.335246	3.50081e-06	-0.151093	0.0411837	0.00312041	0.96656	0.283061	0.000103323	0.20182	0.00614939	-0.0562123	0.449761	-0.550602	6.75758e-16	-0.00717187	0.923238
ELOVL2	black	-0.162641	0.0278238	0.162641	0.0278238	0.493425	1.27665e-12	-0.179895	0.0148176	-0.266844	0.000260713	0.0913553	0.218721	-0.306778	2.40127e-05	-0.0456289	0.539648	0.0744204	0.316715	0.0727046	0.328032	-0.00902312	0.90351	-0.0192328	0.796085	0.00411149	0.955949	0.135988	0.0664253	-0.0430193	0.563106	0.303593	2.94317e-05	-0.0224193	0.76323	-0.0182102	0.806707	-0.133055	0.07256	0.00452142	0.951562
ELP2	black	-0.161843	0.0286101	0.161843	0.0286101	0.447255	2.19151e-10	0.167925	0.0230721	-0.0131077	0.860208	0.0776264	0.296258	-0.351147	1.09482e-06	-0.132318	0.0741705	0.0331858	0.655614	-0.076156	0.305529	-0.0196973	0.791271	-0.112653	0.128929	0.163176	0.0273073	-0.288725	7.3772e-05	-0.0893268	0.229164	0.111185	0.134024	-0.0108149	0.884472	0.0717615	0.334362	-0.168459	0.0226329	-0.242039	0.000963316
EMP2	black	-0.394402	3.30609e-08	0.394402	3.30609e-08	0.65665	5.97946e-24	0.0268152	0.718602	0.0529184	0.476799	0.0293955	0.692831	-0.440957	4.17346e-10	-0.207357	0.00485448	0.0347206	0.640776	-0.0737609	0.321035	0.022113	0.766371	-0.193842	0.00855701	0.103412	0.163596	-0.102178	0.168707	-0.0749039	0.313572	0.354676	8.38455e-07	-0.0362705	0.625935	-0.102389	0.167824	-0.448426	1.9413e-10	-0.164258	0.0262877
ENOX2	black	0.208045	0.00471203	-0.208045	0.00471203	-0.440383	4.42272e-10	-0.00687887	0.926365	0.131078	0.0769469	0.2401	0.00106117	0.150901	0.041444	0.181034	0.0141868	-0.00374972	0.959821	0.0437494	0.556494	0.0845984	0.254859	0.21308	0.00377858	-0.0624195	0.401229	0.118971	0.108696	0.25001	0.000641899	-0.264343	0.000299186	0.0461593	0.53494	0.0431982	0.561482	0.235896	0.00130552	0.191631	0.00935758
ENPP1	black	-0.0418209	0.574039	0.0418209	0.574039	0.576969	1.24846e-17	-0.142492	0.0543276	-0.480099	6.10499e-12	-0.0368328	0.620587	-0.427142	1.63828e-09	-0.145661	0.0491287	0.0894476	0.228532	0.00845824	0.909524	-0.0286606	0.700137	-0.238633	0.00114121	0.0106003	0.886749	-0.0187586	0.801006	0.0353532	0.634701	0.188072	0.010786	0.0583032	0.433056	0.0451975	0.543491	0.0471773	0.525962	-0.0877898	0.237307
ENPP3	black	0.0351982	0.636187	-0.0351982	0.636187	-0.149891	0.0428417	-0.0355771	0.632556	0.040092	0.589987	0.0708723	0.340401	0.134775	0.0689084	-0.0392337	0.597978	-0.0479409	0.519278	-0.0613266	0.40954	0.180292	0.0145947	0.00590773	0.936737	-0.113422	0.126323	-0.05123	0.490993	0.202212	0.00604845	-0.0245751	0.741236	-0.0446332	0.548541	-0.00728219	0.922061	-0.000661701	0.992907	0.0516038	0.487832
ENPP5	black	-0.310656	1.86842e-05	0.310656	1.86842e-05	0.622524	5.07484e-21	0.0360439	0.628095	-0.20282	0.00589471	0.0523187	0.481815	-0.314726	1.43038e-05	-0.166466	0.0243086	0.138195	0.0620945	0.040032	0.590544	0.0108071	0.884555	-0.16387	0.0266498	0.329229	5.34623e-06	-0.161869	0.0285837	-0.191951	0.00923782	0.251325	0.000599567	-0.132675	0.0733857	0.0622257	0.402696	-0.253101	0.000546465	-0.304727	2.73821e-05
ENTPD3	black	-0.0723769	0.330223	0.0723769	0.330223	0.29725	4.38265e-05	0.106967	0.149516	-0.18349	0.0129065	0.134219	0.0700713	-0.131718	0.0755043	-0.0978484	0.187583	0.217215	0.00314041	-0.0205895	0.782048	-0.078061	0.293554	-0.110203	0.137514	0.00208755	0.977625	-0.099954	0.178218	-0.115349	0.119967	-0.0313112	0.673922	-0.0958243	0.19692	-0.10401	0.161158	0.0187205	0.801402	-0.237105	0.00123042
EPHB1	black	0.01465	0.843958	-0.01465	0.843958	-0.424592	2.09484e-09	0.107075	0.149101	0.252276	0.000570554	-0.0801425	0.280831	0.038427	0.605533	-0.0657436	0.376574	-0.0469032	0.528371	-0.0797971	0.282916	0.00561982	0.939814	-0.0661922	0.37332	-0.0846159	0.25476	-0.0731132	0.325314	-0.0814926	0.27278	-0.128677	0.0825628	-0.0772134	0.298843	-0.00361557	0.961258	0.019056	0.797919	-0.123596	0.0955304
EPS15	black	0.448712	1.88453e-10	-0.448712	1.88453e-10	-0.577188	1.20599e-17	0.00650809	0.930324	-0.145703	0.049063	-0.0199738	0.78841	0.409578	8.54827e-09	0.0157589	0.832314	-0.0144949	0.845589	0.0544024	0.46451	-0.00524328	0.94384	0.221259	0.00261231	-0.191726	0.00932192	-0.0380862	0.608738	-0.090141	0.22493	-0.355073	8.13527e-07	-0.118277	0.110787	-0.149938	0.0427757	0.538587	3.71809e-15	-0.0466099	0.530956
EPS8L1	black	-0.574238	1.91961e-17	0.574238	1.91961e-17	0.587875	2.15206e-18	-0.280476	0.000120215	0.0662595	0.372833	0.0223472	0.763969	-0.263316	0.000316468	-0.1427	0.0539725	0.0720409	0.332479	0.0336109	0.651491	0.0793296	0.285755	-0.193431	0.00870123	-0.0741422	0.318533	0.046394	0.532862	-0.186208	0.0116084	0.601184	2.29749e-19	0.176014	0.0171535	0.0378644	0.610827	-0.643741	8.47675e-23	-0.00185871	0.980077
ERGIC1	black	-0.343206	1.97218e-06	0.343206	1.97218e-06	0.551282	6.12327e-16	0.180441	0.0145123	-0.0208166	0.779706	0.0814533	0.273013	-0.119146	0.108174	-0.0939418	0.205903	0.0771358	0.29933	-0.140565	0.0577049	0.0759708	0.30671	-0.219894	0.00278081	0.0352839	0.635365	-0.161141	0.029317	-0.142324	0.0546146	0.16245	0.0280103	-0.245947	0.000790752	-0.0971439	0.190796	-0.323956	7.69104e-06	-0.28776	7.81681e-05
ERI2	black	-0.115044	0.120956	0.115044	0.120956	0.48175	5.04793e-12	0.0949028	0.201281	-0.127399	0.0856832	0.104666	0.15852	-0.413217	6.11757e-09	-0.0797794	0.283023	-0.0201805	0.786273	-0.0319028	0.668123	-0.0105836	0.886926	-0.0574771	0.439612	0.170463	0.0210499	-0.0850351	0.252406	-0.165209	0.0254187	0.0607987	0.413591	-0.315735	1.33791e-05	-0.12339	0.096089	-0.0819833	0.269893	-0.306311	2.47433e-05
ESR1	black	-0.161196	0.0292606	0.161196	0.0292606	0.82776	2.67478e-47	0.00935692	0.899959	-0.452835	1.2249e-10	0.0929425	0.210789	-0.327803	5.90277e-06	-0.115976	0.117952	0.0864763	0.244426	0.045807	0.538064	0.000912258	0.990221	-0.193906	0.0085346	0.294373	5.23425e-05	-0.0177931	0.811051	-0.234034	0.00142936	0.246166	0.000781986	-0.0883516	0.234308	-0.00716685	0.923292	-0.107326	0.148146	-0.243619	0.000889774
ETNPPL	black	-0.0520625	0.483966	0.0520625	0.483966	0.276664	0.000149883	0.0580835	0.434794	-0.026262	0.724169	-0.0067759	0.927464	-0.0968573	0.192114	0.00415132	0.955522	-0.00745273	0.920242	0.00912915	0.902382	0.0214472	0.773211	-0.0255256	0.731603	0.0687457	0.355124	-0.0115355	0.876833	0.000643441	0.993103	0.0480094	0.51868	0.00209098	0.977588	-0.0171898	0.817344	-0.114852	0.121581	0.0421117	0.571378
ETV5	black	0.0279468	0.707259	-0.0279468	0.707259	-0.392966	3.74446e-08	0.0595762	0.423061	0.164751	0.0258347	-0.0492349	0.508051	0.0551616	0.458291	0.0571574	0.442166	-0.0798322	0.282704	0.00537056	0.942479	-0.0814226	0.273194	-0.0471182	0.52648	-0.0106962	0.885731	-0.0779937	0.293971	-0.0738733	0.320296	-0.109423	0.140337	-0.103764	0.162157	0.0313493	0.673549	0.0314573	0.672488	-0.0687664	0.354978
EVA1B	black	-0.169832	0.021538	0.169832	0.021538	0.505594	2.87873e-13	-0.145079	0.0500519	-0.242999	0.000917989	-0.102872	0.165817	-0.232447	0.00154322	0.0386248	0.603677	0.0920412	0.215267	0.0529206	0.476781	-0.0261894	0.724901	-0.00704134	0.924631	0.0739822	0.319581	0.139413	0.0598063	0.102957	0.165466	0.229294	0.00179455	0.0390286	0.599895	0.013893	0.851926	-0.181485	0.0139438	0.207615	0.0048007
EVL	black	-0.347041	1.48727e-06	0.347041	1.48727e-06	0.703931	1.07157e-28	-0.237019	0.00123567	-0.33323	4.03842e-06	0.038117	0.608448	-0.102596	0.16696	-0.00735981	0.921233	0.138747	0.0610489	0.0892991	0.229308	-0.0209989	0.777826	-0.011783	0.874212	0.23751	0.00120617	0.0926309	0.21233	-0.0901348	0.224962	0.52755	1.67901e-14	0.00249303	0.973281	-0.0305564	0.681349	-0.32672	6.36163e-06	-0.0571204	0.442462
EXOC6	black	-0.21803	0.00302679	0.21803	0.00302679	0.571822	2.79913e-17	-0.00507466	0.945643	-0.191926	0.00924704	0.226081	0.0020885	-0.117639	0.112738	-0.146247	0.0482146	0.115154	0.120597	0.0128446	0.862986	-0.0580682	0.434915	0.0775645	0.296644	0.148782	0.044421	0.065434	0.378831	-0.307878	2.2372e-05	0.168073	0.0229493	-0.267886	0.000246078	-0.0622666	0.402386	-0.178364	0.0157034	-0.29512	4.99933e-05
FAAH	black	-0.387635	5.91431e-08	0.387635	5.91431e-08	0.663317	1.44414e-24	0.00720236	0.922913	-0.00456588	0.951086	-0.0942022	0.204643	-0.370578	2.42021e-07	-0.160918	0.0295445	0.133849	0.0708542	-0.00955687	0.897832	0.0330558	0.656878	-0.179933	0.0147962	0.31203	1.70799e-05	-0.125339	0.0909106	-0.1296	0.0803654	0.421886	2.71301e-09	0.13201	0.0748528	-0.15301	0.0386508	-0.418416	3.76721e-09	-0.142667	0.054029
FAAH2	black	-0.522418	3.32298e-14	0.522418	3.32298e-14	0.666197	7.7279e-25	0.162842	0.0276289	0.103171	0.164584	-0.027398	0.712752	-0.146987	0.0470811	-0.177073	0.0164865	0.0185125	0.803564	-0.159471	0.0310583	0.0296637	0.690172	-0.186229	0.0115988	0.396966	2.64308e-08	-0.124223	0.093849	-0.142844	0.0537291	0.313005	1.60218e-05	-0.0461881	0.534684	-0.120459	0.104313	-0.502508	4.22322e-13	-0.293833	5.41058e-05
FABP5	black	0.534223	6.79292e-15	-0.534223	6.79292e-15	-0.658267	4.25092e-24	0.0530794	0.475457	-0.13809	0.0622945	0.00145333	0.984422	0.29296	5.70734e-05	0.275838	0.000157147	-0.0258462	0.728364	0.0304655	0.682246	-0.00136859	0.98533	0.131933	0.0750231	-0.319321	1.05297e-05	0.0517206	0.486846	-0.040209	0.588901	-0.49855	6.86677e-13	-0.000155178	0.998337	0.0774181	0.29756	0.607169	8.11702e-20	0.0858643	0.247793
FABP7	black	0.0335334	0.652242	-0.0335334	0.652242	-0.4378	5.73565e-10	-0.0418653	0.573632	0.24456	0.000848453	-0.0602019	0.418199	0.0654693	0.378573	-0.0151344	0.838867	-0.0491285	0.508969	-0.0631446	0.395771	0.177981	0.0159325	-0.056828	0.444805	-0.149094	0.043972	-0.0848257	0.25358	0.223943	0.00230766	-0.0336792	0.65083	-0.0502288	0.499515	-0.0398119	0.59259	-0.0102675	0.890282	0.067763	0.362059
FAF1	black	0.123824	0.0949163	-0.123824	0.0949163	-0.466272	2.88773e-11	0.270998	0.00020681	0.459335	6.13678e-11	-0.149346	0.043612	-0.00419853	0.955017	-0.0281479	0.70525	-0.0752443	0.311372	-0.180079	0.0147136	0.0448653	0.546461	-0.0791304	0.28697	-0.0375786	0.613524	-0.0998425	0.178705	-0.00686884	0.926472	-0.312713	1.63329e-05	-0.0910709	0.220164	0.0218752	0.768812	0.0845941	0.254883	-0.0703471	0.344001
FAHD1	black	-0.136817	0.0647706	0.136817	0.0647706	0.6166	1.5057e-20	0.0922557	0.214196	-0.20725	0.00487697	0.0769521	0.300486	-0.492327	1.45597e-12	-0.0310159	0.676825	-0.00257673	0.972384	0.0073211	0.921646	-0.00100221	0.989257	-0.274022	0.000174307	0.11499	0.121132	-0.0775757	0.296574	-0.0876173	0.238234	0.0895719	0.227883	-0.0661618	0.37354	-0.0189579	0.798936	-0.106772	0.150263	-0.14293	0.0535835
FAM102B	black	-0.0738424	0.320498	0.0738424	0.320498	0.444	3.06211e-10	0.151539	0.0405821	-0.190823	0.00966648	0.0619126	0.405071	-0.220352	0.00272315	-0.130233	0.0788878	0.0427807	0.565275	-0.0519879	0.484594	-0.0823107	0.267979	-0.0852723	0.25108	0.487876	2.46975e-12	-0.0329134	0.658262	-0.266671	0.000263213	0.0145739	0.844758	-0.28532	9.04129e-05	-0.0229895	0.757393	-0.0300538	0.686311	-0.293042	5.67898e-05
FAM110B	black	-0.0522653	0.482263	0.0522653	0.482263	0.567329	5.59814e-17	-0.0121332	0.870506	-0.365924	3.50598e-07	0.0779063	0.294514	-0.368032	2.96634e-07	-0.0468437	0.528895	0.039026	0.599919	0.0103344	0.889571	-0.0276954	0.709773	-0.135573	0.0672673	0.135843	0.0667187	-0.0132639	0.858559	-0.120938	0.102934	0.157702	0.0329988	-0.000917723	0.990163	-0.0637895	0.390953	-0.0179637	0.809274	-0.11534	0.119996
FAM110C	black	-0.363907	4.10936e-07	0.363907	4.10936e-07	0.554329	3.92639e-16	-0.0992214	0.181437	-0.108248	0.144674	-0.0943036	0.204154	-0.312465	1.66e-05	-0.14606	0.0485053	0.0232478	0.754753	-0.0594237	0.424251	0.0591982	0.426015	-0.193133	0.00880673	0.1743	0.0182839	-0.137045	0.0643205	-0.115911	0.11816	0.357063	6.98774e-07	0.0802205	0.280361	-0.00882807	0.905586	-0.370687	2.399e-07	-0.200825	0.00641211
FAM171A1	black	0.276777	0.000148911	-0.276777	0.000148911	-0.652996	1.2832e-23	0.191309	0.00947947	0.125205	0.0912606	-0.0694808	0.34999	0.152827	0.0388858	-0.0267669	0.719087	0.0222692	0.764769	-0.148389	0.0449921	0.062874	0.397802	-0.0495096	0.505685	-0.247914	0.000715128	-0.0181773	0.80705	-0.0785021	0.290826	-0.363945	4.09717e-07	-0.0865062	0.244262	-0.0335022	0.652544	0.371579	2.23296e-07	-0.0896061	0.227705
FAM173A	black	-0.488657	2.25228e-12	0.488657	2.25228e-12	0.632706	7.40825e-22	0.0934017	0.208533	0.175304	0.0176144	0.110239	0.137384	-0.166274	0.0244754	-0.160422	0.0300565	-0.00716195	0.923344	-0.0106577	0.886139	-0.0012477	0.986626	-0.218163	0.00300861	0.118288	0.110754	-0.0106689	0.88602	-0.0145983	0.844501	0.23504	0.00136117	-0.057611	0.438546	-0.0876023	0.238314	-0.503393	3.78534e-13	-0.0300253	0.686593
FAM174B	black	-0.47156	1.60717e-11	0.47156	1.60717e-11	0.740711	4.30632e-33	-0.263378	0.000315406	-0.166419	0.0243495	0.0336865	0.650759	-0.358893	6.07028e-07	-0.20095	0.00637864	0.0332073	0.655406	0.079031	0.287578	0.0407625	0.583779	-0.217278	0.00313156	0.194667	0.00827417	0.0505114	0.497102	-0.000524013	0.994383	0.590663	1.35825e-18	0.165446	0.0252066	0.0388159	0.601885	-0.508136	2.09315e-13	0.0262674	0.724115
FAM196A	black	-0.13289	0.0729184	0.13289	0.0729184	0.503379	3.79186e-13	0.0964786	0.193866	-0.15694	0.0338665	-0.052018	0.48434	-0.269171	0.000229099	-0.0711355	0.338607	0.0138728	0.852138	-0.044251	0.551973	-0.0481007	0.517884	-0.0622112	0.402805	0.308675	2.12486e-05	-0.0638394	0.390582	-0.0779612	0.294173	0.105976	0.153343	-0.0540209	0.467652	-0.0401717	0.589247	-0.114773	0.121841	-0.139236	0.0601348
FAM49A	black	0.549787	7.60224e-16	-0.549787	7.60224e-16	-0.574283	1.90594e-17	0.0467182	0.530001	-0.202748	0.00591272	0.0330334	0.657095	0.387662	5.90082e-08	0.307457	2.29864e-05	-0.0484424	0.514912	-0.00138893	0.985112	-0.0771694	0.299119	0.104178	0.160478	-0.154586	0.0366669	0.0410882	0.580773	0.0274662	0.712069	-0.414316	5.52523e-09	0.0259256	0.727562	0.0380677	0.608912	0.575432	1.59112e-17	0.0660462	0.374377
FAM81B	black	-0.104935	0.157444	0.104935	0.157444	0.336995	3.09043e-06	0.0837579	0.259627	-0.131345	0.0763428	-0.0620382	0.404117	-0.164442	0.0261176	-0.0471625	0.526091	-0.0337443	0.6502	-0.0501072	0.500556	-0.0417748	0.574462	-0.0537321	0.470039	0.214852	0.0034921	-0.0469165	0.528254	-0.0599437	0.420201	0.0987079	0.183717	0.069323	0.351088	-0.0526605	0.478953	-0.0852083	0.251437	-0.119316	0.107667
FAM83E	black	-0.1523	0.0395733	0.1523	0.0395733	0.322	8.78708e-06	0.0271812	0.714926	-0.00392779	0.957915	-0.059093	0.426839	-0.161799	0.0286542	-0.0553774	0.456532	-0.0218677	0.768889	-0.0563237	0.448862	-0.0513855	0.489677	-0.0688637	0.354296	0.21533	0.00341813	-0.0691389	0.352372	0.0548308	0.460995	0.198045	0.00720073	-0.0323231	0.664015	-0.0599126	0.420443	-0.171444	0.0203103	-0.0858761	0.247727
FAM86B3P	black	-0.124846	0.0921991	0.124846	0.0921991	0.319105	1.06833e-05	0.0134575	0.856516	-0.0231724	0.755524	-0.0479952	0.518804	-0.202092	0.00607912	-0.0422109	0.570471	-0.0303863	0.683027	-0.0335429	0.65215	-0.0278495	0.708232	-0.0451626	0.543803	0.130582	0.0780819	-0.0631087	0.39604	-0.0235295	0.751878	0.24235	0.000948412	0.00162793	0.982551	-0.0419153	0.573175	-0.168104	0.0229241	-0.0496873	0.504156
FAM86C1	black	-0.146183	0.0483145	0.146183	0.0483145	0.318656	1.10108e-05	-0.0189304	0.799222	-0.0110421	0.882062	-0.0600558	0.419331	-0.211001	0.00414169	-0.0432232	0.561255	-0.0473391	0.524542	-0.050921	0.493615	-0.0408187	0.583259	-0.0310761	0.676232	0.0585507	0.431102	-0.0715163	0.336021	0.26221	0.000336112	0.18822	0.0107232	0.055119	0.458639	-0.0447406	0.547578	-0.163665	0.0268429	0.08775	0.237521
FANCE	black	0.337301	3.02349e-06	-0.337301	3.02349e-06	-0.548126	9.65629e-16	-0.0136266	0.854734	0.262685	0.000327547	0.079782	0.283008	0.103034	0.165146	0.141137	0.0566852	-0.023248	0.754752	-0.0737674	0.320992	0.0591972	0.426023	0.313914	1.50912e-05	-0.199324	0.00682776	0.16868	0.0224534	0.0831225	0.263271	-0.221534	0.00257943	0.133888	0.0707724	0.121236	0.102081	0.20724	0.00487918	0.350598	1.14085e-06
FANK1	black	-0.428559	1.42787e-09	0.428559	1.42787e-09	0.578459	9.85632e-18	-0.436442	6.56918e-10	-0.158318	0.0323123	0.0104398	0.888452	-0.214685	0.00351825	-0.0265339	0.721431	0.128467	0.0830686	0.190185	0.0099165	0.133202	0.0722419	-0.0271618	0.71512	0.1256	0.0902361	0.0304116	0.682777	0.117369	0.113574	0.653475	1.16176e-23	0.229846	0.00174804	-0.0234585	0.752603	-0.462021	4.59237e-11	0.0873696	0.239569
FAR2P2	black	-0.249417	0.00066188	0.249417	0.00066188	0.441709	3.86705e-10	-0.14698	0.0470909	-0.112073	0.130923	-0.0912202	0.219406	-0.3361	3.29443e-06	-0.119648	0.106683	0.00638476	0.931641	-0.076174	0.305414	-0.0585803	0.430868	-0.0808085	0.27684	0.0522382	0.48249	0.00488603	0.947661	-0.104726	0.15828	0.412132	6.76189e-09	-0.0167436	0.822005	-0.0341043	0.646717	-0.262996	0.000322045	-0.100166	0.177294
FAS	black	0.186454	0.011497	-0.186454	0.011497	-0.546553	1.20965e-15	0.195988	0.00783863	0.0749613	0.313201	0.00552052	0.940876	0.475183	1.06932e-11	-0.120243	0.10494	-0.0494283	0.506384	-0.0145212	0.845312	-0.0543234	0.465159	0.0504928	0.49726	-0.199604	0.00674856	0.0203849	0.784161	-0.1995	0.00677774	-0.409403	8.68564e-09	-0.234567	0.00139283	0.0943477	0.203941	0.289559	7.01582e-05	-0.23726	0.00122111
FAT1	black	0.0416495	0.575612	-0.0416495	0.575612	-0.423603	2.30299e-09	0.0871294	0.240868	0.0518976	0.485354	-0.103386	0.163699	-0.0286489	0.700253	-0.0839951	0.258275	-0.060253	0.417803	-0.0581266	0.434453	-0.00770271	0.917576	-0.384715	7.57125e-08	-0.304561	2.76731e-05	-0.0298228	0.688597	-0.120115	0.105314	-0.137672	0.063099	-0.12597	0.0892833	-0.0107521	0.885138	0.167174	0.0237017	-0.202067	0.00608551
FAT2	black	-0.00319961	0.965712	0.00319961	0.965712	-0.310859	1.84384e-05	0.0739723	0.319646	0.137275	0.0638707	-0.060695	0.414389	-0.0501728	0.499994	-0.0473196	0.524712	-0.0354671	0.633609	-0.0632726	0.394812	-0.0132537	0.858667	-0.0441461	0.552917	-0.0750213	0.312812	-0.0633558	0.394189	-0.0497986	0.5032	-0.0322081	0.665138	-0.0493394	0.50715	-0.0385668	0.604221	0.0337639	0.650009	-0.1164	0.116606
FBP1	black	-0.187626	0.0109783	0.187626	0.0109783	0.683995	1.3832e-26	0.0780351	0.293715	-0.318869	1.08541e-05	-0.0516008	0.487857	-0.103201	0.164461	0.142819	0.0537705	0.0116575	0.875541	0.00705159	0.924522	-0.0395201	0.595306	-0.25489	0.000497385	0.219708	0.00280451	-0.0980387	0.186722	-0.152896	0.0387973	0.196294	0.00774048	-0.0145761	0.844734	0.00261729	0.971949	-0.173317	0.0189606	-0.178098	0.0158622
FBXL16	black	-0.507142	2.37169e-13	0.507142	2.37169e-13	0.61811	1.14381e-20	-0.252581	0.000561542	-0.0442746	0.551761	-0.0206319	0.781611	-0.318449	1.11645e-05	-0.152237	0.0396549	0.0180243	0.808643	0.0701136	0.345609	0.0830306	0.263801	-0.078824	0.288846	0.337493	2.98213e-06	0.0784074	0.291411	0.00924881	0.901109	0.585975	2.93706e-18	0.0089942	0.903818	-0.060824	0.413397	-0.526141	2.02757e-14	0.0292029	0.694743
FBXO15	black	-0.211921	0.00397738	0.211921	0.00397738	0.51851	5.5456e-14	-0.0657249	0.37671	-0.17423	0.0183309	-0.0456705	0.539278	-0.227951	0.00191247	-0.025584	0.731013	0.0589947	0.42761	0.105473	0.155317	0.0192437	0.795972	-0.0925542	0.21271	0.192098	0.00918333	-0.00257191	0.972436	-0.0611135	0.411172	0.262885	0.000323983	0.0630527	0.39646	-0.0926591	0.21219	-0.181254	0.0140675	-0.0417378	0.574802
FBXO36	black	-0.177929	0.0159638	0.177929	0.0159638	0.335143	3.52662e-06	0.168543	0.0225646	0.0222885	0.76457	-0.0673369	0.365093	-0.175344	0.0175879	-0.0652009	0.380535	0.0778733	0.294719	-0.0597558	0.421662	-0.0412404	0.579371	-0.0847695	0.253896	0.163572	0.0269306	0.0480422	0.518394	-0.0372614	0.616524	0.0176134	0.812924	-0.0219168	0.768385	-0.0651412	0.380972	-0.137116	0.0641816	-0.0664443	0.371498
FGD3	black	-0.313434	1.55762e-05	0.313434	1.55762e-05	0.553778	4.25634e-16	-0.260099	0.000376771	-0.251235	0.000602376	0.0190785	0.797685	0.0599615	0.420063	-0.0241656	0.745398	0.14676	0.0474256	0.110711	0.135698	0.0402578	0.588449	0.0623842	0.401496	0.164709	0.0258727	0.198932	0.00694035	-0.0799957	0.281716	0.430261	1.20958e-09	-0.0234399	0.752792	-0.0191647	0.796791	-0.308737	2.1164e-05	0.0541127	0.466895
FGFR3	black	-0.419399	3.43393e-09	0.419399	3.43393e-09	0.589971	1.52327e-18	-0.186644	0.0114112	-0.0237791	0.749333	0.0182557	0.806235	-0.272274	0.000192466	-0.118568	0.109908	0.182244	0.0135427	0.0759282	0.306982	-0.0709867	0.339621	-0.0874346	0.239218	0.100683	0.17506	-0.101512	0.171516	-0.00790573	0.915411	0.480312	5.95795e-12	0.0100191	0.892919	-0.0819338	0.270183	-0.439389	4.88931e-10	0.0143621	0.846986
FLJ25694	black	0.158167	0.0324791	-0.158167	0.0324791	-0.326012	6.6795e-06	-0.0887889	0.231991	0.170047	0.0213702	-0.0110601	0.881872	0.0373026	0.616134	-0.0200741	0.787373	-0.02556	0.731256	0.0291168	0.695599	-0.0343576	0.644273	0.2658	0.000276181	-0.0308403	0.678552	0.0483686	0.515553	0.0343033	0.644797	-0.0208931	0.778917	0.106368	0.151821	0.05696	0.443746	0.00299918	0.967859	0.100807	0.174525
FLJ33534	black	-0.138081	0.0623134	0.138081	0.0623134	0.309407	2.02653e-05	0.0198387	0.789808	-0.0477178	0.521226	0.141452	0.0561289	-0.0090618	0.903098	-0.0480507	0.51832	-0.0220858	0.76665	0.0669917	0.367562	-0.036055	0.62799	0.0163824	0.825783	-0.00431122	0.953811	-0.0287382	0.699365	-0.0454984	0.540809	0.135002	0.0684386	0.00698942	0.925185	-0.0448983	0.546166	-0.153718	0.0377487	-0.0360633	0.627911
FLJ39080	black	-0.108214	0.1448	0.108214	0.1448	0.242576	0.000937694	0.062309	0.402065	0.0306737	0.680193	0.0405211	0.586011	-0.0728356	0.327159	-0.0224008	0.763419	-0.0361714	0.626879	0.056893	0.444283	-0.0242886	0.744147	-0.031487	0.672197	0.0185065	0.803626	0.0109504	0.883035	0.003788	0.959411	0.0272841	0.713893	0.0386731	0.603224	-0.0281857	0.704872	-0.113261	0.126865	0.0267481	0.719276
FLNB	black	-0.468053	2.37329e-11	0.468053	2.37329e-11	0.649546	2.61379e-23	-0.175201	0.0176822	-0.0442404	0.552069	-0.00973286	0.895962	-0.351237	1.08744e-06	-0.0980409	0.186712	0.15687	0.0339465	-0.0292583	0.694193	0.0218416	0.769156	-0.171844	0.020015	0.258749	0.000405117	0.0195162	0.793147	-0.055584	0.454851	0.600322	2.66398e-19	0.0250605	0.736311	-0.000965657	0.989649	-0.518497	5.55477e-14	-0.10817	0.144965
FLT3	black	-0.0800093	0.281634	0.0800093	0.281634	0.22307	0.00240294	0.0597763	0.421502	-0.0815538	0.272419	-0.060461	0.416195	-0.0274831	0.711899	-0.040786	0.583561	-0.0413894	0.578	-0.0545897	0.462971	-0.0537565	0.469837	-0.0627052	0.399073	-0.00591965	0.93661	-0.0247746	0.73921	0.0568428	0.444686	0.0813568	0.273583	-0.0563852	0.448366	-0.0558939	0.452336	-0.0676532	0.36284	-0.103825	0.161909
FMNL2	black	0.32109	9.34558e-06	-0.32109	9.34558e-06	-0.731247	6.82979e-32	0.167314	0.0235831	0.054105	0.466958	-0.19588	0.00787329	0.241344	0.000997374	0.0986495	0.183978	-0.0618151	0.405813	-0.169989	0.021415	0.0311626	0.675382	-0.141548	0.0559606	-0.255065	0.000492826	-0.0914701	0.21814	-0.0712414	0.337886	-0.409837	8.34775e-09	-0.0467523	0.529701	-0.134104	0.0703155	0.457449	7.51028e-11	-0.15563	0.0354014
FNDC3B	black	0.366589	3.32621e-07	-0.366589	3.32621e-07	-0.581698	5.87187e-18	0.157803	0.0328851	-0.0576895	0.437922	-0.0442351	0.552117	-0.0163092	0.826549	0.0453459	0.542168	0.0323815	0.663445	-0.00975022	0.895777	-0.0948296	0.20163	-0.1243	0.0936444	-0.163017	0.0274601	-0.0111859	0.880537	-0.0924484	0.213236	-0.450054	1.63891e-10	-0.133955	0.0706309	0.0253712	0.733165	0.506743	2.49341e-13	-0.166099	0.0246286
FOLH1	black	0.0416992	0.575155	-0.0416992	0.575155	-0.371502	2.2469e-07	0.0920164	0.215392	0.185513	0.0119287	-0.0681838	0.35908	0.00976717	0.895597	0.0219227	0.768324	-0.0503505	0.498475	-0.0542194	0.466016	-0.074536	0.315962	-0.0619974	0.404427	-0.0908727	0.221174	0.107148	0.148823	-0.0751335	0.312087	-0.0862564	0.245632	-0.0759391	0.306912	-0.0624701	0.400846	0.0472527	0.5253	-0.109968	0.13836
FOLH1B	black	0.0475893	0.52235	-0.0475893	0.52235	-0.315639	1.34647e-05	0.0573385	0.440718	0.149924	0.042795	-0.0399034	0.591739	-0.0286138	0.700602	-0.0206876	0.781037	-0.0263745	0.723036	-0.0291618	0.695151	-0.0377101	0.612283	-0.0235992	0.751167	-0.0435969	0.557872	-0.0528352	0.477494	-0.0244391	0.742618	-0.036721	0.621649	-0.00218071	0.976627	-0.0233808	0.753395	0.0738645	0.320353	-0.0915901	0.217534
FOXA1	black	-0.464807	3.39113e-11	0.464807	3.39113e-11	0.847654	1.04397e-51	-0.261612	0.000347194	-0.252605	0.000560819	0.0750874	0.312385	-0.334037	3.8145e-06	-0.162901	0.0275722	0.0860493	0.246772	0.063384	0.393979	0.0747611	0.314498	-0.149471	0.0434347	0.18696	0.0112704	0.0558151	0.452975	-0.0238488	0.748623	0.564442	8.69199e-17	0.0411892	0.579843	0.0284566	0.70217	-0.468972	2.14373e-11	-0.0718055	0.334065
FOXC1	black	0.0152988	0.837141	-0.0152988	0.837141	-0.571662	2.86928e-17	-0.0313972	0.673078	0.287175	8.0953e-05	-0.0877445	0.237551	0.010384	0.889044	-0.0141639	0.849073	-0.0269879	0.716867	-0.00763937	0.918251	0.0603105	0.417358	-0.175343	0.0175887	-0.243054	0.000915462	-0.0720036	0.33273	0.0594175	0.4243	-0.0742905	0.317563	0.0279436	0.707291	0.0299866	0.686976	0.054137	0.466695	0.084678	0.254411
FOXN1	black	-0.0629827	0.396985	0.0629827	0.396985	0.253301	0.000540756	-0.00258272	0.97232	-0.0122959	0.868785	-0.0136767	0.854205	-0.139969	0.0587843	-0.0170425	0.818882	-0.0182728	0.806056	-0.0166007	0.823499	0.00281526	0.969829	-0.0317492	0.669627	-0.00881968	0.905675	-0.0294571	0.692221	-0.00923179	0.90129	0.11341	0.126361	0.00470566	0.94959	-0.0148956	0.841376	-0.137676	0.0630922	0.0328185	0.659187
FOXN2	black	0.511729	1.32807e-13	-0.511729	1.32807e-13	-0.772562	1.50517e-37	0.269281	0.000227687	0.124533	0.0930249	-0.0496042	0.504871	0.445841	2.53552e-10	0.040107	0.589847	-0.0423571	0.569135	-0.0753124	0.310933	-0.0854912	0.249861	0.183629	0.0128371	-0.231946	0.0015809	-0.0956709	0.197641	-0.143276	0.053	-0.622052	5.53883e-21	-0.153305	0.0382721	-0.0355015	0.63328	0.558912	1.99507e-16	-0.115584	0.119207
FSIP1	black	-0.187443	0.0110576	0.187443	0.0110576	0.625846	2.73022e-21	0.067095	0.366822	-0.136693	0.0650155	0.0136671	0.854306	-0.294626	5.15344e-05	-0.0454959	0.540831	-0.0398043	0.59266	0.017618	0.812877	-0.0444223	0.550434	-0.0709779	0.33968	0.274103	0.000173504	-0.0639323	0.389891	-0.0677691	0.362016	0.184714	0.0123067	-0.0336892	0.650733	-0.00988465	0.894348	-0.216803	0.00319929	-0.0844275	0.255823
FUOM	black	0.407642	1.0196e-08	-0.407642	1.0196e-08	-0.588452	1.9571e-18	-0.0895376	0.228062	-0.0117679	0.874372	0.0911405	0.21981	0.304339	2.8067e-05	0.356983	7.03104e-07	-0.11434	0.123261	0.0854759	0.249946	0.0529049	0.476912	0.198829	0.00696995	-0.270475	0.000212977	0.210377	0.00425664	0.179195	0.0152172	-0.371645	2.22116e-07	0.0962734	0.19482	0.13058	0.0780852	0.381794	9.66959e-08	0.423541	2.31665e-09
FUT8	black	-0.208945	0.00453127	0.208945	0.00453127	0.612701	3.0425e-20	-0.00261214	0.972005	-0.29735	4.35553e-05	0.0534436	0.47243	-0.230139	0.00172378	-0.237724	0.00119355	0.0457501	0.538569	0.0849415	0.25293	-0.0484758	0.514621	-0.239878	0.00107298	-0.134301	0.0698994	0.0340943	0.646815	-0.152049	0.0399039	0.154068	0.03731	-0.0361701	0.626892	0.021346	0.774252	-0.106948	0.149588	-0.181355	0.014013
G6PC3	black	-0.10017	0.177279	0.10017	0.177279	0.533889	7.11076e-15	-0.0396165	0.594408	-0.190881	0.0096439	0.00636205	0.931884	-0.276007	0.000155639	-0.0196007	0.792271	0.00485469	0.947996	0.126367	0.0882718	0.0583354	0.432801	-0.213478	0.00371252	0.310429	1.8963e-05	-0.0417265	0.574905	0.184073	0.0126176	0.185809	0.0117914	0.212836	0.00381966	0.00258205	0.972327	-0.132274	0.0742689	0.168702	0.022436
GABRP	black	-0.0309626	0.677348	0.0309626	0.677348	-0.486902	2.76951e-12	0.0344649	0.643239	0.286651	8.35261e-05	-0.101927	0.169761	0.0784166	0.291353	-0.103914	0.161547	-0.0721655	0.331641	-0.100404	0.176264	0.0652408	0.380242	-0.105718	0.154354	-0.163624	0.0268818	-0.131588	0.0757958	-0.111878	0.131599	-0.0578809	0.4364	-0.10271	0.166487	0.0136626	0.854353	-0.0145325	0.845193	-0.140678	0.0575027
GAD1	black	-0.135301	0.0678219	0.135301	0.0678219	0.338522	2.7697e-06	0.0483223	0.515956	-0.119623	0.106759	-0.0532409	0.474113	-0.151123	0.0411423	-0.0445551	0.549241	0.115051	0.120933	-0.040985	0.581725	-0.0401256	0.589675	-0.0580407	0.435133	0.487901	2.46251e-12	-0.0550118	0.459514	-0.0597709	0.421545	0.11722	0.114037	-0.0492736	0.507718	-0.0419862	0.572526	-0.0980131	0.186838	-0.149618	0.0432266
GALNT10	black	-0.367124	3.18825e-07	0.367124	3.18825e-07	0.547822	1.00871e-15	0.0726998	0.328064	-0.21363	0.00368746	-0.0580554	0.435016	-0.142205	0.0548191	-0.209667	0.00439091	0.0792929	0.285978	0.0599278	0.420325	0.0644221	0.386263	-0.318247	1.13163e-05	-0.0723803	0.3302	0.0100512	0.892579	-0.3502	1.17544e-06	0.214128	0.00360671	-0.114605	0.12239	-0.00697412	0.925348	-0.237094	0.00123111	-0.312158	1.69375e-05
GALNT12	black	0.397237	2.58099e-08	-0.397237	2.58099e-08	-0.596287	5.29655e-19	0.275548	0.000159783	-0.019131	0.79714	-0.0949219	0.20119	0.32021	9.91788e-06	0.120509	0.104167	-0.0367991	0.620907	-0.0979112	0.187299	-0.110816	0.135325	-0.0591968	0.426026	-0.198369	0.00710445	-0.105723	0.154335	-0.0905983	0.222577	-0.519007	5.19795e-14	-0.0196893	0.791354	-0.0934685	0.208207	0.535346	5.82151e-15	-0.119906	0.105925
GALNT4	black	-0.0537018	0.470289	0.0537018	0.470289	0.350514	1.14812e-06	0.0419888	0.572501	-0.219571	0.00282208	0.03334	0.654118	-0.0551485	0.458398	-0.0292644	0.694133	0.078829	0.288816	0.0459548	0.536752	-0.0416829	0.575305	0.0194653	0.793674	-0.156862	0.0339559	0.00483292	0.948229	-0.23616	0.00128877	0.0166557	0.822924	-0.0928806	0.211095	-0.055481	0.455689	0.0159114	0.830715	-0.231143	0.00164304
GALNT6	black	-0.570648	3.35794e-17	0.570648	3.35794e-17	0.780368	9.40288e-39	-0.227661	0.00193885	-0.0871202	0.240918	0.0894796	0.228365	-0.213095	0.00377618	-0.0637535	0.391222	0.102741	0.166362	0.0956629	0.197679	0.0520276	0.48426	-0.168582	0.0225329	0.146967	0.0471108	0.0505801	0.496516	-0.0477792	0.520689	0.55779	2.35704e-16	0.125415	0.0907131	-0.0030578	0.967231	-0.584466	3.75496e-18	-0.0304958	0.681947
GALNT7	black	-0.454033	1.07959e-10	0.454033	1.07959e-10	0.695826	8.11156e-28	-0.278003	0.00013876	-0.207023	0.00492505	0.0798369	0.282675	-0.195068	0.00813979	-0.142601	0.0541409	0.112312	0.1301	0.0610687	0.411516	-0.0013874	0.985128	-0.118091	0.111354	0.271072	0.000205951	0.0063693	0.931806	0.0425142	0.567702	0.518631	5.45926e-14	0.0892743	0.229439	0.0313511	0.673531	-0.450444	1.57356e-10	-0.0695051	0.349821
GATA2	black	-0.212715	0.00384018	0.212715	0.00384018	0.560945	1.4727e-16	-0.181011	0.0141993	-0.236115	0.00129159	0.0415408	0.57661	-0.184832	0.0122505	0.00426536	0.954302	-0.00458631	0.950867	0.0138582	0.852292	-0.0512598	0.49074	-0.0402803	0.58824	-0.0363175	0.625487	0.12439	0.0934039	-0.0594675	0.42391	0.361976	4.77956e-07	0.162598	0.0278655	-0.134772	0.0689139	-0.234178	0.0014194	0.0567379	0.445528
GATA3	black	-0.525852	2.10721e-14	0.525852	2.10721e-14	0.861264	4.19068e-55	-0.250851	0.000614498	-0.147351	0.0465299	-0.0100748	0.892328	-0.349483	1.24016e-06	-0.206543	0.00502799	0.0455895	0.539998	0.108136	0.145091	0.063978	0.389552	-0.138835	0.0608831	0.257774	0.0004268	0.0164906	0.82465	-0.0427921	0.565171	0.622802	4.82031e-21	0.0952197	0.199773	-0.0179404	0.809516	-0.560046	1.6846e-16	-0.075401	0.310363
GATA3-AS1	black	-0.257596	0.000430863	0.257596	0.000430863	0.735811	1.82791e-32	0.0442378	0.552091	-0.138613	0.0613012	0.0878494	0.236988	-0.306764	2.40352e-05	-0.0907827	0.221633	0.0714429	0.336518	0.106553	0.151107	-0.0451511	0.543906	-0.0985737	0.184317	0.351096	1.09903e-06	-0.0981125	0.186389	-0.0912224	0.219394	0.280837	0.000117711	-0.0510026	0.492921	-0.0743229	0.317351	-0.298636	4.02074e-05	-0.126432	0.0881066
GBGT1	black	0.191541	0.00939164	-0.191541	0.00939164	-0.444898	2.79325e-10	-0.000571827	0.99387	0.225941	0.00210221	0.0806688	0.277674	0.369622	2.61291e-07	0.295234	4.96434e-05	-0.0224209	0.763213	0.0666624	0.369926	0.0437016	0.556925	0.319899	1.01283e-05	-0.166508	0.0242718	0.237799	0.00118917	0.126409	0.0881646	-0.262134	0.000337503	0.012023	0.871671	0.0661534	0.373601	0.091258	0.219214	0.370199	2.49485e-07
GDAP1	black	-0.197271	0.0074351	0.197271	0.0074351	0.52109	3.95758e-14	0.0182613	0.806176	-0.102348	0.167997	0.00642425	0.931219	-0.192581	0.00900569	-0.0510413	0.492593	0.0411303	0.580385	0.00215579	0.976894	-0.0365234	0.623527	0.0630181	0.396719	0.513345	1.08048e-13	0.031904	0.668111	-0.168949	0.0222365	0.202508	0.0059732	-0.0744484	0.316532	-0.0293257	0.693524	-0.226119	0.00208476	-0.0915564	0.217704
GDF15	black	-0.256385	0.000459543	0.256385	0.000459543	0.534304	6.71814e-15	0.106029	0.153137	-0.00407884	0.956298	-0.0200345	0.787782	-0.260608	0.000366559	-0.0236095	0.751062	-0.0795345	0.284508	0.0579682	0.435708	-0.0521776	0.482999	-0.090105	0.225117	0.191801	0.00929381	-0.0943124	0.204111	0.0331272	0.656184	0.117067	0.114513	0.0277536	0.70919	-0.00313662	0.966386	-0.286732	8.31246e-05	0.0120932	0.870929
GDNF	black	0.0106105	0.886641	-0.0106105	0.886641	0.141368	0.0562766	0.0885956	0.233013	-0.056233	0.449594	-0.00219838	0.976438	-0.0844635	0.25562	-0.0145398	0.845117	-0.0263568	0.723214	-0.0251307	0.7356	-0.0146101	0.844377	-0.0236033	0.751125	0.00416305	0.955397	0.001164	0.987523	-0.0207537	0.780354	-0.0664954	0.371129	-0.00920184	0.901608	-0.0212399	0.775345	0.0104484	0.888361	0.00491838	0.947315
GDPD1	black	-0.257725	0.000427905	0.257725	0.000427905	0.450771	1.52082e-10	0.156428	0.0344593	-0.0734632	0.322997	0.040136	0.589578	-0.235924	0.00130371	-0.13061	0.0780177	-0.0642857	0.387271	-0.0628193	0.398214	-0.00168275	0.981963	-0.179136	0.015251	0.278943	0.000131417	-0.112593	0.129136	-0.198365	0.0071056	0.0822575	0.268289	-0.174488	0.0181568	-0.0604945	0.415936	-0.184905	0.0122155	-0.267228	0.000255223
GFER	black	-0.195305	0.00806117	0.195305	0.00806117	0.520876	4.07017e-14	-0.0650404	0.381711	-0.116109	0.117529	0.0167506	0.821932	-0.162188	0.0282677	0.014712	0.843305	-0.0253996	0.732878	0.0949971	0.200832	0.0822709	0.268211	-0.167357	0.023547	0.0457776	0.538325	-0.0491043	0.509179	0.0939932	0.205654	0.157886	0.0327931	0.0414698	0.577261	0.0138937	0.851918	-0.218175	0.00300699	0.130053	0.0793066
GFOD1	black	0.263878	0.000306904	-0.263878	0.000306904	-0.476882	8.81905e-12	-0.0676572	0.362811	0.123824	0.0949164	0.144133	0.051582	0.26119	0.000355214	0.189478	0.0102002	0.0333302	0.654212	0.120322	0.10471	0.0917034	0.216963	0.287159	8.10292e-05	-0.130105	0.0791844	0.261998	0.000340004	0.0284342	0.702393	-0.174317	0.0182724	-0.00995446	0.893607	0.0201948	0.786125	0.212827	0.00382118	0.224464	0.0022524
GFRA1	black	-0.0239116	0.747984	0.0239116	0.747984	0.626668	2.33906e-21	-0.0763543	0.304267	-0.537757	4.17245e-15	0.0982621	0.185715	-0.32732	6.10336e-06	-0.125698	0.0899816	0.0559096	0.452209	0.0450754	0.544582	0.0176176	0.81288	-0.116256	0.117063	0.162639	0.0278265	-0.0531738	0.474672	-0.126036	0.089114	0.246599	0.000764914	-0.0769905	0.300244	-0.0774798	0.297174	0.0591456	0.426427	-0.159213	0.0313359
GINS3	black	0.207234	0.00488047	-0.207234	0.00488047	-0.435395	7.29174e-10	0.186268	0.0115811	0.422946	2.45227e-09	0.0520291	0.484247	0.18849	0.0106092	0.175931	0.0172069	-0.0500572	0.500983	-0.24471	0.000842003	0.117846	0.112103	0.326522	6.44922e-06	-0.0838515	0.259093	0.0819272	0.270222	0.247231	0.000740571	-0.337087	3.07008e-06	-0.00258288	0.972318	0.0486642	0.512987	0.0920508	0.215219	0.265115	0.000286778
GLI3	black	-0.295875	4.77198e-05	0.295875	4.77198e-05	0.568168	4.92245e-17	-0.292951	5.71055e-05	-0.38422	7.89278e-08	-0.09112	0.219914	-0.376663	1.47751e-07	-0.0955938	0.198004	-0.0686976	0.355461	0.120492	0.104218	0.0763818	0.304093	-0.290094	6.79267e-05	0.110883	0.13509	0.0815821	0.272252	-0.138675	0.0611851	0.520443	4.30807e-14	0.116395	0.116622	-0.0263791	0.72299	-0.230071	0.00172938	-0.100077	0.17768
GLIPR2	black	0.189692	0.0101137	-0.189692	0.0101137	-0.672901	1.75477e-25	0.0696989	0.348476	0.184839	0.012247	-0.0509767	0.493142	0.399489	2.11677e-08	0.24405	0.000870588	-0.0385248	0.604615	-0.0532885	0.473717	0.0209144	0.778697	-0.00516164	0.944713	-0.338663	2.74173e-06	0.0270917	0.715824	0.0921855	0.214546	-0.338451	2.78385e-06	-0.0424047	0.568701	0.01081	0.884523	0.230948	0.00165838	0.134454	0.0695779
GLOD5	black	-0.135614	0.0671828	0.135614	0.0671828	0.397728	2.47224e-08	0.0732091	0.324678	0.0160626	0.829132	-0.0243576	0.743446	-0.191495	0.00940892	-0.0235217	0.751958	-0.0276472	0.710255	0.0267195	0.719563	-0.0131468	0.859794	-0.0342806	0.645016	0.231505	0.00161476	-0.046379	0.532995	-0.00247202	0.973506	0.108565	0.143493	0.0101287	0.891756	-0.0314056	0.672996	-0.193086	0.00882353	0.0434563	0.559143
GLS	black	0.0522123	0.482708	-0.0522123	0.482708	-0.61739	1.30429e-20	-0.165138	0.0254831	0.168749	0.0223978	0.00523201	0.943961	0.377998	1.32415e-07	-0.000293477	0.996854	-0.123053	0.0970066	0.0675948	0.363255	0.0148855	0.841482	0.0834255	0.261529	-0.29246	5.88421e-05	0.170639	0.0209156	0.0477396	0.521035	-0.129744	0.0800269	0.0322356	0.664869	0.0437026	0.556917	0.105317	0.15593	0.162727	0.0277408
GNMT	black	-0.065251	0.380168	0.065251	0.380168	0.299932	3.70764e-05	0.0234475	0.752715	-0.108587	0.143412	0.240417	0.0010446	-0.129176	0.0813685	-0.066298	0.372555	-0.0673015	0.365345	-0.0503139	0.498788	-0.0313609	0.673435	-0.0556745	0.454116	0.0762174	0.305138	-0.0598327	0.421064	0.105023	0.157098	0.0323999	0.663265	-0.0621342	0.403389	-0.0488963	0.510976	-0.0627711	0.398577	-0.0354836	0.633451
GNPTAB	black	-0.111458	0.133065	0.111458	0.133065	-0.246465	0.000770144	-0.154125	0.0372385	-0.0106399	0.886329	-0.029007	0.696689	0.198881	0.00695502	0.0959685	0.196244	-0.0241917	0.745133	0.0226193	0.76118	0.0233905	0.753297	-0.263124	0.000319807	-0.406715	1.10903e-08	-0.0491032	0.509188	0.106461	0.151462	0.0184859	0.80384	-0.12983	0.079826	-0.0601417	0.418665	0.0172214	0.817013	-0.0348417	0.639611
GNRH1	black	-0.00287313	0.969209	0.00287313	0.969209	-0.207025	0.00492461	-0.0648106	0.383399	0.00572506	0.93869	-0.0355723	0.632602	-0.0598737	0.420745	-0.0452731	0.542817	-0.0416611	0.575505	-0.0386488	0.603452	0.325727	6.81209e-06	-0.0314682	0.672382	-0.0122703	0.869056	-0.0591481	0.426407	-0.0495136	0.50565	0.0856766	0.248832	-0.0326432	0.660894	-0.0303175	0.683706	0.0418247	0.574004	-0.107366	0.147996
GOLGA6A	black	-0.0950336	0.200658	0.0950336	0.200658	0.16393	0.0265939	-0.0821587	0.268867	-0.044567	0.549134	0.0939752	0.205741	-0.129456	0.080706	-0.0202678	0.78537	-0.03571	0.631285	-0.0196287	0.791982	-0.0272409	0.714327	-0.0263091	0.723694	0.107366	0.147993	0.0758435	0.307524	0.133587	0.0714136	0.092235	0.214299	0.181834	0.0137581	-0.0242478	0.744562	-0.0778986	0.294562	0.0791357	0.286938
GOLM1	black	-0.401629	1.75073e-08	0.401629	1.75073e-08	0.490415	1.82872e-12	0.169027	0.0221741	0.0703506	0.343977	-0.0326999	0.660341	-0.211434	0.0040636	-0.206603	0.00501505	0.187623	0.0109795	-0.0551696	0.458225	-0.197639	0.00732291	-0.226775	0.00202152	0.123267	0.0964244	-0.053904	0.468617	-0.220671	0.00268371	0.136345	0.0657093	-0.160342	0.0301393	-0.0927518	0.211731	-0.342609	2.06001e-06	-0.300798	3.51156e-05
GPC4	black	-0.108636	0.143231	0.108636	0.143231	0.355988	7.58692e-07	0.0417641	0.57456	-0.291576	6.2095e-05	-0.00706111	0.92442	-0.201484	0.00623688	0.0704171	0.343519	0.175695	0.017359	-0.014011	0.850682	-0.0145753	0.844743	-0.138875	0.0608079	0.251265	0.000601417	-0.00683776	0.926804	-0.187564	0.011005	0.109572	0.139796	0.00259055	0.972236	-0.0967211	0.192742	0.0133747	0.85739	-0.229469	0.00177971
GPR160	black	-0.307329	2.31767e-05	0.307329	2.31767e-05	0.740172	5.05705e-33	0.0935737	0.207693	-0.12679	0.0872038	0.0641479	0.388292	-0.152305	0.0395661	-0.141387	0.0562432	0.0690198	0.353204	-0.0336946	0.65068	-0.118637	0.109699	0.0323737	0.663522	0.1535	0.0380242	-0.073972	0.319648	-0.231417	0.00162153	0.202972	0.00585689	-0.175175	0.0176989	-0.00348479	0.962658	-0.335361	3.47242e-06	-0.286991	8.18478e-05
GPR27	black	-0.286849	8.25454e-05	0.286849	8.25454e-05	0.460283	5.54148e-11	0.15751	0.0332157	-0.0648698	0.382963	-0.15602	0.0349389	-0.321896	8.84899e-06	-0.251626	0.00059024	-0.0769849	0.300279	-0.0134707	0.856377	-0.0285355	0.701384	-0.249778	0.00064963	0.210598	0.00421571	-0.226491	0.00204865	-0.254503	0.000507643	0.166202	0.0245379	-0.159351	0.0311871	-0.0836948	0.259987	-0.227295	0.00197264	-0.409549	8.57081e-09
GPR64	black	0.177352	0.0163142	-0.177352	0.0163142	-0.477099	8.60393e-12	0.181605	0.0138793	0.17263	0.0194463	-0.0491495	0.508788	0.14555	0.0493033	-0.036872	0.620215	-0.0116684	0.875425	-0.0457164	0.538869	-0.0509018	0.493778	-0.0147507	0.842899	-0.0896573	0.227439	-0.0538847	0.468777	-0.0327802	0.659559	-0.272192	0.000193357	-0.0438786	0.555328	-0.0364553	0.624175	0.239419	0.00109766	-0.0455207	0.540611
GPRC5A	black	-0.51598	7.69959e-14	0.51598	7.69959e-14	0.610185	4.76488e-20	0.0426348	0.566603	0.239461	0.00109542	-0.010477	0.888057	-0.34173	2.19616e-06	-0.164791	0.0257979	0.0478975	0.519657	-0.0537991	0.469485	0.0607148	0.414237	-0.215756	0.0033536	0.0907449	0.221827	-0.167546	0.0233875	-0.0398779	0.591976	0.340578	2.38772e-06	0.0844015	0.25597	-0.126331	0.0883631	-0.562822	1.11058e-16	-0.0968652	0.192077
GPRC5B	black	0.0945791	0.202829	-0.0945791	0.202829	-0.49103	1.69975e-12	0.161825	0.0286276	0.245616	0.000804183	0.0200147	0.787987	0.0334675	0.652881	-0.150193	0.04242	0.0185424	0.803253	-0.0627546	0.398701	0.0501256	0.500398	-0.21246	0.00388374	-0.327113	6.19138e-06	-0.265779	0.000276499	0.0242635	0.744402	-0.186374	0.0115329	-0.0149548	0.840754	-0.0245366	0.741626	0.153929	0.0374833	-0.147365	0.0465089
GPRC5C	black	-0.151227	0.0410025	0.151227	0.0410025	0.37471	1.73299e-07	-0.188743	0.0105028	-0.0936643	0.207252	0.0677538	0.362125	-0.335892	3.34349e-06	-0.0606523	0.414719	-0.0294827	0.691966	0.059266	0.425484	0.10599	0.153289	0.01172	0.874879	0.0208027	0.779849	0.111659	0.132362	0.222681	0.00244661	0.230424	0.00170047	0.107389	0.147906	0.0566681	0.446089	-0.241589	0.000985267	0.251306	0.000600145
GPT2	black	0.263289	0.00031693	-0.263289	0.00031693	-0.494621	1.1056e-12	-0.00134259	0.985609	0.338189	2.83689e-06	0.00519316	0.944376	-0.0142152	0.848532	0.0200022	0.788117	-0.0363643	0.625041	0.035686	0.631515	0.0394856	0.595628	0.0762486	0.30494	-0.122313	0.0990505	0.0601745	0.418411	0.301931	3.26977e-05	-0.245936	0.000791186	0.0590807	0.426936	0.102058	0.169211	0.1465	0.0478249	0.328248	5.72321e-06
GREB1	black	-0.170488	0.0210305	0.170488	0.0210305	0.678362	5.09582e-26	-0.0730517	0.325722	-0.373944	1.84426e-07	0.0116728	0.875379	-0.339074	2.66178e-06	-0.114534	0.122622	0.0748802	0.313726	0.0954381	0.198739	-0.0730986	0.32541	-0.121021	0.102693	0.215356	0.00341422	0.00157834	0.983082	-0.169145	0.0220797	0.307971	2.22379e-05	-0.105077	0.156881	0.106651	0.15073	-0.151126	0.0411386	-0.183374	0.0129641
GREB1L	black	-0.0918523	0.216214	0.0918523	0.216214	0.451135	1.46396e-10	-0.0229175	0.758129	-0.263579	0.000311955	-0.100545	0.175652	-0.29842	4.07525e-05	-0.0787354	0.28939	0.179618	0.0149742	0.0658864	0.375536	-0.0880024	0.236169	-0.0921431	0.214758	-0.00198971	0.978674	-0.0976037	0.188694	-0.0887491	0.232201	0.201053	0.00635107	-0.0152637	0.837509	-0.0324397	0.662878	-0.0289268	0.697487	-0.150031	0.0426455
GRIK3	black	-0.109091	0.141554	0.109091	0.141554	0.470531	1.80275e-11	0.0300457	0.686392	-0.194398	0.00836533	-0.0485024	0.51439	-0.261415	0.000350926	-0.0880269	0.236038	-0.0598225	0.421144	-0.0741896	0.318222	-0.0572218	0.441651	-0.0987417	0.183567	0.506331	2.62514e-13	-0.0918337	0.216308	-0.0878931	0.236754	0.174973	0.0178324	-0.0593008	0.425212	-0.0727206	0.327925	-0.115137	0.120655	-0.158554	0.0320515
GRK4	black	-0.0705588	0.342547	0.0705588	0.342547	0.254462	0.000508737	0.0943628	0.203869	-0.0343774	0.644082	-0.0965871	0.193363	-0.136807	0.06479	-0.0779587	0.294189	0.0601814	0.418357	-0.0812366	0.274295	-0.0675089	0.363867	0.0362583	0.626051	0.184067	0.0126206	-0.0947441	0.202039	-0.0612103	0.410431	0.12461	0.0928207	-0.0375008	0.614259	-0.0779773	0.294073	-0.0894799	0.228364	-0.131644	0.0756701
GRTP1	black	-0.383759	8.20408e-08	0.383759	8.20408e-08	0.571987	2.72802e-17	0.0780003	0.29393	0.0239523	0.747569	-0.0876821	0.237886	-0.47055	1.79877e-11	-0.310375	1.90292e-05	0.0758428	0.307528	0.0218856	0.768704	-0.094505	0.203185	-0.313575	1.5433e-05	0.111357	0.133419	-0.165251	0.0253814	-0.0316294	0.670801	0.288675	7.39946e-05	0.0617263	0.406489	-0.0027081	0.970977	-0.335027	3.55582e-06	-0.218338	0.00298482
GSE1	black	-0.0475226	0.522934	0.0475226	0.522934	0.423411	2.34564e-09	0.0575395	0.439116	-0.0835062	0.261066	-0.0705356	0.342706	-0.291965	6.06433e-05	-0.166164	0.0245712	-0.0124037	0.867645	-0.107016	0.149326	0.0518266	0.485952	-0.291342	6.29821e-05	0.167244	0.0236418	-0.203949	0.00561887	-0.00421609	0.954829	0.125601	0.0902321	0.17561	0.0174146	0.0460455	0.535948	-0.101614	0.17108	-0.114232	0.123619
GSPT2	black	0.352659	9.76996e-07	-0.352659	9.76996e-07	-0.549068	8.43219e-16	0.311783	1.73591e-05	-0.0526975	0.478643	-0.163088	0.0273924	0.270083	0.000217701	-0.111661	0.132356	-0.00896275	0.904152	-0.09136	0.218697	-0.0180016	0.808879	0.0630392	0.396561	-0.162629	0.0278361	-0.0778549	0.294834	-0.211423	0.00406564	-0.476793	8.90856e-12	-0.190954	0.00961576	-0.122087	0.0996788	0.513952	9.99542e-14	-0.303533	2.95438e-05
GSTO2	black	-0.431107	1.11341e-09	0.431107	1.11341e-09	0.565792	7.07986e-17	0.0163493	0.826129	0.116475	0.116369	0.030532	0.68159	-0.3346	3.66521e-06	-0.151891	0.0401127	0.0330067	0.657355	0.0299887	0.686955	-0.0258276	0.728551	-0.172485	0.0195503	0.238445	0.0011519	-0.0878093	0.237203	-0.0680965	0.359696	0.316843	1.24293e-05	-0.0190608	0.797869	0.0438866	0.555255	-0.498956	6.53438e-13	-0.0972899	0.190126
GSTP1	black	0.207835	0.00475505	-0.207835	0.00475505	-0.530486	1.13029e-14	0.190999	0.00959848	0.13492	0.0686073	-0.0938878	0.206164	0.203973	0.00561301	0.0967857	0.192444	0.00195565	0.979039	-0.0777623	0.29541	-0.100651	0.175195	-0.0158298	0.83157	-0.374346	1.78505e-07	-0.132674	0.0733889	-0.00674182	0.927828	-0.352026	1.02471e-06	-0.0892171	0.229738	0.0161206	0.828523	0.265497	0.000280821	-0.0373798	0.615404
H2AFJ	black	-0.119119	0.108252	0.119119	0.108252	0.591242	1.23373e-18	0.182924	0.0131921	-0.0647627	0.383752	0.178955	0.0153561	-0.37769	1.35806e-07	-0.0837218	0.259833	-0.0192616	0.795786	-0.0394878	0.595608	-0.0104827	0.887997	-0.198824	0.00697136	0.169534	0.0217715	-0.0880725	0.235795	-0.0837573	0.25963	0.0035811	0.961627	-0.0804012	0.279276	-0.00384808	0.958768	-0.170665	0.0208959	-0.0901398	0.224937
HEXIM1	black	-0.334628	3.65797e-06	0.334628	3.65797e-06	0.599076	3.29703e-19	0.1598	0.0307087	-0.00297901	0.968075	-0.0291291	0.695476	-0.16014	0.0303506	-0.218116	0.00301504	0.0342061	0.645735	-0.0972523	0.190299	-0.134062	0.0704041	-0.168394	0.0226863	0.162562	0.0279013	-0.0808019	0.276879	-0.0744203	0.316716	0.185714	0.0118353	-0.0650216	0.381849	-0.139895	0.0589195	-0.335819	3.36094e-06	-0.214425	0.00355931
HEXIM2	black	-0.0866025	0.243735	0.0866025	0.243735	0.4992	6.34265e-13	0.184611	0.0123563	-0.0712641	0.337732	-0.121181	0.102237	-0.157037	0.0337547	0.0077119	0.917478	-0.0263766	0.723015	0.0170996	0.818286	0.0312406	0.674616	-0.0190217	0.798275	0.409733	8.42805e-09	-0.109751	0.139145	-0.0798648	0.282506	0.0165095	0.824453	0.0222788	0.76467	0.0342471	0.645339	-0.146066	0.0484949	-0.00265041	0.971595
HEYL	black	-0.148545	0.044765	0.148545	0.044765	0.307274	2.32586e-05	0.0856619	0.248913	-0.120593	0.103927	-0.135382	0.0676567	-0.178712	0.0154979	-0.011412	0.878141	0.27892	0.000131589	0.0552794	0.45733	-0.036883	0.620111	-0.0532931	0.473679	0.177615	0.0161538	-0.0661063	0.373942	-0.016014	0.82964	0.13872	0.0610998	-0.0149152	0.841169	-0.0722393	0.331145	-0.100785	0.174621	-0.0681739	0.359149
HHAT	black	-0.320732	9.5746e-06	0.320732	9.5746e-06	0.594712	6.90801e-19	-0.415447	4.97398e-09	-0.186042	0.0116844	0.217386	0.00311634	-0.312923	1.61092e-05	0.0729121	0.32665	0.0690788	0.352791	0.250588	0.000622969	0.1948	0.0082294	0.0953172	0.199311	-0.000272411	0.99708	0.158465	0.0321497	0.156411	0.0344795	0.493409	1.27907e-12	0.109436	0.14029	0.0457883	0.53823	-0.388541	5.47537e-08	0.272974	0.000184988
HIST1H2AC	black	-0.264632	0.000294492	0.264632	0.000294492	0.480488	5.83845e-12	0.23369	0.00145334	0.0247046	0.739921	-0.0154713	0.83533	-0.303194	3.0186e-05	-0.339773	2.53087e-06	-0.0338924	0.648766	0.0271526	0.715213	0.0310671	0.67632	-0.141606	0.0558599	0.274508	0.000169556	-0.158664	0.031931	-0.177041	0.0165061	0.0134959	0.856112	-0.22606	0.00209056	-0.0582089	0.433801	-0.234569	0.00139266	-0.297186	4.40006e-05
HIVEP2	black	0.274815	0.000166608	-0.274815	0.000166608	-0.514153	9.74088e-14	-0.277095	0.000146211	0.0397437	0.593224	0.05703	0.443185	0.276158	0.000154292	0.114837	0.121631	0.0109038	0.883529	-0.16311	0.0273705	0.0274531	0.7122	0.250911	0.000612612	-0.373787	1.86799e-07	0.164158	0.0263809	0.249335	0.000664688	-0.063585	0.392477	0.21694	0.0031797	0.0681687	0.359186	0.21315	0.0037669	0.275702	0.000158377
HKR1	black	-0.366564	3.33292e-07	0.366564	3.33292e-07	0.5065	2.57036e-13	0.0531671	0.474727	-0.0296358	0.690449	-0.103413	0.16359	-0.157682	0.033022	-0.116599	0.115977	0.0458578	0.537613	0.0411634	0.58008	-0.0343806	0.644051	-0.104048	0.161006	0.251305	0.000600188	-0.0111669	0.880738	-0.177049	0.0165015	0.363812	4.14009e-07	-0.173193	0.0190475	-0.0958758	0.196679	-0.368325	2.89797e-07	-0.275782	0.000157657
HMG20B	black	-0.529725	1.2529e-14	0.529725	1.2529e-14	0.582247	5.37532e-18	0.0441894	0.552527	0.151629	0.0404618	-0.0421181	0.571319	-0.225028	0.0021939	-0.0332669	0.654827	0.025122	0.735688	-0.0928506	0.211243	-0.000218607	0.997657	-0.393405	3.60494e-08	0.0412181	0.579577	-0.156584	0.0342773	-0.0774025	0.297657	0.380835	1.04728e-07	0.0143707	0.846896	-0.0766609	0.302324	-0.550004	7.36784e-16	-0.0939352	0.205935
HMGCS2	black	-0.00281799	0.969799	0.00281799	0.969799	0.366665	3.30621e-07	-0.0990514	0.18219	-0.283997	9.77792e-05	0.149802	0.0429672	-0.193535	0.00866452	-0.0682211	0.358816	0.0982679	0.185689	0.113556	0.125873	0.131845	0.0752207	-0.0675781	0.363374	-0.0361481	0.627101	-0.0581757	0.434064	-0.0699848	0.346498	0.125732	0.0898952	-0.0546149	0.462764	0.203945	0.00561983	-0.0428742	0.564424	-0.0684186	0.357423
HMGN3	black	0.0900067	0.225625	-0.0900067	0.225625	-0.35347	9.18847e-07	-0.118675	0.109583	0.0674439	0.36433	-0.00118335	0.987315	0.208575	0.00460493	-0.0496546	0.504437	0.0373361	0.615817	0.0782685	0.292269	-0.0342152	0.645647	0.104224	0.160295	-0.1632	0.0272844	0.0350683	0.637434	-0.279898	0.000124325	0.00174123	0.981336	-0.0546272	0.462663	0.0327023	0.660318	0.0814151	0.273238	-0.1537	0.0377713
HOTAIRM1	black	0.295003	5.03563e-05	-0.295003	5.03563e-05	-0.521542	3.72929e-14	-0.309516	2.01213e-05	-0.174657	0.0180431	-0.0309431	0.67754	0.302006	3.2543e-05	0.210852	0.00416891	-0.0441808	0.552604	0.0328717	0.658668	-0.0620716	0.403864	0.157451	0.033283	-0.188443	0.0106289	0.135194	0.0680419	0.136471	0.0654565	-0.0204967	0.783007	0.182327	0.0134991	0.118779	0.109271	0.280972	0.000116785	0.230299	0.00171063
HPN	black	-0.263601	0.000311575	0.263601	0.000311575	0.634238	5.51145e-22	0.110582	0.136158	-0.00316129	0.966122	0.0640709	0.388863	-0.335607	3.41205e-06	-0.0351807	0.636355	-0.0113046	0.879279	-0.0372133	0.616979	-0.037341	0.615771	-0.0554996	0.455537	0.426803	1.69302e-09	-0.0138317	0.852571	0.0104324	0.88853	0.198689	0.00701087	0.051357	0.489918	0.0227071	0.760282	-0.322111	8.72127e-06	-0.00696441	0.925452
HPX	black	-0.148267	0.0451704	0.148267	0.0451704	0.444698	2.85113e-10	0.0280838	0.70589	-0.0406442	0.584871	0.00573581	0.938575	-0.1832	0.0130519	-0.0440674	0.553626	0.00439331	0.952932	-0.0712536	0.337803	-0.00418199	0.955194	-0.0458778	0.537435	-0.0360896	0.62766	-0.0533557	0.473159	-0.017857	0.810385	0.165839	0.024857	0.118606	0.109792	0.260168	0.00037537	-0.229115	0.0018099	0.00791494	0.915313
HRASLS2	black	-0.225346	0.00216159	0.225346	0.00216159	0.443043	3.37656e-10	-0.164001	0.0265271	-0.0459396	0.536887	0.208421	0.00463581	-0.16104	0.0294197	-0.0569189	0.444076	0.0496965	0.504077	0.101987	0.169506	0.0650264	0.381814	0.00766801	0.917946	-0.0563297	0.448814	0.181591	0.0138872	-0.0357277	0.631116	0.214643	0.0035248	0.0619614	0.4047	0.085023	0.252473	-0.285773	8.80115e-05	0.118939	0.108792
HRCT1	black	0.528655	1.44745e-14	-0.528655	1.44745e-14	-0.637858	2.72208e-22	0.184901	0.0122173	0.0574724	0.43965	-0.108241	0.144701	0.0234426	0.752765	0.0317643	0.66948	-0.0541726	0.466401	-0.0740847	0.318909	-0.0370322	0.618695	0.0149027	0.841301	-0.219862	0.0027848	-0.0915005	0.217986	0.0306402	0.680523	-0.457827	7.21344e-11	-0.008597	0.908046	0.0846632	0.254494	0.510713	1.51122e-13	0.0569457	0.44386
HSD17B12	black	0.222798	0.00243339	-0.222798	0.00243339	-0.452021	1.33424e-10	0.0521703	0.483061	0.112329	0.130042	0.0172785	0.816418	0.0355397	0.632915	0.0297911	0.688911	-0.0445973	0.548863	0.063548	0.392753	-0.0204144	0.783857	-0.0370538	0.618491	-0.151407	0.0407597	-0.0817467	0.271283	0.0346337	0.641612	-0.284575	9.44916e-05	-0.0660992	0.373993	0.022526	0.762136	0.231017	0.00165296	-0.00966067	0.896729
HSFX1	black	-0.0952807	0.199484	0.0952807	0.199484	0.245687	0.000801265	-0.0402847	0.588199	-0.0742477	0.317843	0.054932	0.460167	-0.132805	0.0731028	-0.0536978	0.470323	0.0108631	0.883961	-0.039829	0.59243	-0.0375946	0.613374	-0.0452421	0.543094	0.0220031	0.767498	-0.0352434	0.635754	-0.0235119	0.752058	0.196834	0.00757037	-0.0321115	0.666082	-0.0454636	0.541118	-0.123882	0.0947595	-0.0912116	0.219449
HSPA1A	black	-0.533793	7.20535e-15	0.533793	7.20535e-15	0.582641	5.04499e-18	-0.0158383	0.831482	0.130734	0.0777324	-0.0551601	0.458303	-0.44153	3.93804e-10	-0.158608	0.0319932	0.0497843	0.503323	-0.0426375	0.566578	0.0526364	0.479154	-0.391571	4.22342e-08	0.164587	0.0259849	-0.217204	0.00314199	-0.0585226	0.431324	0.439013	5.07792e-10	-0.127401	0.0856788	-0.0272209	0.714528	-0.547317	1.08433e-15	-0.207264	0.004874
HSPA2	black	-0.245402	0.000812965	0.245402	0.000812965	0.53115	1.03305e-14	0.0492777	0.507682	-0.210158	0.00429762	0.0373815	0.615387	-0.262656	0.000328049	-0.246268	0.000777922	0.0691954	0.351978	0.0726981	0.328075	-0.16685	0.0239773	-0.185624	0.011877	0.0375464	0.613829	0.0404506	0.586662	-0.215113	0.00345149	0.175605	0.0174177	-0.157673	0.033032	-0.0183971	0.804763	-0.168821	0.0223399	-0.267301	0.000254197
HSPB1	black	-0.247633	0.000725488	0.247633	0.000725488	0.576568	1.33034e-17	0.176036	0.0171395	-0.0447393	0.54759	0.0953458	0.199176	-0.306592	2.43014e-05	-0.106016	0.153188	0.00694477	0.925662	-0.0585889	0.430801	0.0368776	0.620162	-0.356678	7.19697e-07	0.133518	0.0715624	-0.141517	0.0560158	-0.0487372	0.512354	0.0869998	0.241571	-0.0185772	0.802891	0.000555312	0.994047	-0.227034	0.00199705	-0.100776	0.174657
HSPBAP1	black	0.0210017	0.777798	-0.0210017	0.777798	-0.369285	2.68412e-07	-0.138798	0.0609534	0.0397728	0.592953	-0.282738	0.000105307	0.227492	0.0019544	0.00442433	0.952601	-0.0660488	0.374358	0.0415098	0.576894	-0.119594	0.106844	0.0912649	0.219179	-0.0716256	0.335281	-0.0251452	0.735453	0.0813829	0.273428	0.0901117	0.225082	0.128606	0.0827338	-0.230182	0.00172021	0.113575	0.125806	-0.0731721	0.324923
HTR7P1	black	-0.0368286	0.620627	0.0368286	0.620627	0.432196	1.00048e-09	0.266619	0.000263974	-0.139627	0.0594106	-0.0712749	0.337658	-0.256757	0.000450556	-0.0720061	0.332713	0.0713741	0.336984	-0.0622753	0.40232	-0.0607275	0.414139	-0.113478	0.126133	0.0299549	0.68729	-0.121055	0.102597	-0.0974132	0.189562	-0.0243083	0.743946	-0.0563156	0.448927	-0.0768158	0.301345	0.00821375	0.912129	-0.206349	0.00507019
IDUA	black	-0.239087	0.00111589	0.239087	0.00111589	0.428226	1.47484e-09	-0.0316048	0.671042	-0.140311	0.0581629	-0.152323	0.0395432	-0.0905656	0.222745	-0.087904	0.236695	0.108399	0.14411	0.0353141	0.635076	-0.0808929	0.276337	-0.0807187	0.277376	0.373489	1.91371e-07	-0.126782	0.0872223	-0.0502796	0.49908	0.354403	8.56037e-07	0.278335	0.000136117	-0.0944789	0.20331	-0.213171	0.0037634	-0.0759846	0.306622
IFNGR1	black	0.305576	2.59359e-05	-0.305576	2.59359e-05	-0.506597	2.53915e-13	0.0460169	0.536202	-0.146126	0.0484028	-0.0452059	0.543417	0.312025	1.70856e-05	0.0155261	0.834755	-0.0832191	0.262715	-0.0578469	0.43667	-0.0568288	0.444798	-0.118698	0.109515	-0.305631	2.58462e-05	-0.0553011	0.457154	-0.0266026	0.72074	-0.347607	1.42612e-06	-0.0351254	0.636886	-0.00540813	0.942077	0.436939	6.25166e-10	-0.167848	0.0231361
IFRD1	black	0.0745875	0.315626	-0.0745875	0.315626	-0.518034	5.90001e-14	-0.13341	0.0717933	0.21447	0.00355219	-0.0714011	0.336802	-0.00987184	0.894484	-0.0230864	0.756403	-0.0282903	0.703828	0.00528242	0.943422	0.0274431	0.7123	-0.0368992	0.619957	-0.2375	0.00120675	-0.073087	0.325487	-0.0624615	0.400911	-0.0374338	0.614893	-0.0224882	0.762524	0.082114	0.269128	0.0875494	0.238599	-0.0596844	0.422218
IFT122	black	-0.294692	5.13271e-05	0.294692	5.13271e-05	0.535938	5.36548e-15	0.293903	5.38754e-05	0.01347	0.856385	-0.0897679	0.226863	-0.318931	1.0809e-05	-0.235989	0.0012996	0.0948317	0.20162	-0.191262	0.00949774	-0.0757622	0.308044	-0.324849	7.23521e-06	0.203	0.00585005	-0.286765	8.29586e-05	-0.125004	0.0917845	0.162672	0.0277934	-0.0855656	0.249448	-0.217591	0.00308753	-0.240011	0.00106589	-0.373491	1.91333e-07
IFT140	black	-0.317913	1.15725e-05	0.317913	1.15725e-05	0.604537	1.28602e-19	-0.0636903	0.391692	-0.0798571	0.282553	-0.0321657	0.665552	-0.381591	9.83419e-08	0.117223	0.114026	-0.0211541	0.776228	-0.0297866	0.688955	-0.0298698	0.688131	-0.214602	0.00353131	0.183572	0.0128653	-0.0619483	0.4048	0.00505409	0.945863	0.407282	1.05346e-08	0.246272	0.000777775	-0.203821	0.00564963	-0.328569	5.59738e-06	0.00730569	0.92181
IFT22	black	-0.107692	0.14676	0.107692	0.14676	0.419798	3.30685e-09	0.208569	0.00460602	-0.0215048	0.772619	0.0649014	0.382731	-0.338021	2.87134e-06	-0.107802	0.146346	-0.0105064	0.887745	-0.0367286	0.621576	-0.00475244	0.94909	-0.253774	0.000527507	0.143	0.0534645	-0.123377	0.0961238	-0.111294	0.13364	-0.0550463	0.459233	-0.13215	0.0745428	0.0462046	0.534538	-0.114754	0.121901	-0.124108	0.0941548
IFT81	black	-0.220521	0.00270218	0.220521	0.00270218	0.401266	1.80826e-08	-0.121509	0.101305	-0.12644	0.0880859	0.180083	0.0147115	-0.434937	7.6308e-10	-0.0536374	0.470823	0.00109029	0.988313	0.0745642	0.315778	0.0197813	0.790402	-0.0164902	0.824655	0.153038	0.0386147	0.195202	0.00809535	-0.179616	0.0149757	0.226179	0.00207887	-0.14435	0.0512271	-0.0694449	0.35024	-0.179196	0.0152164	-0.157169	0.033603
IGF1R	black	-0.301557	3.34772e-05	0.301557	3.34772e-05	0.625896	2.70461e-21	-0.289729	6.94418e-05	-0.380304	1.09441e-07	0.056762	0.445335	-0.475094	1.08021e-11	-0.196184	0.00777562	0.0805686	0.278273	0.117554	0.113001	0.00217847	0.976651	-0.163091	0.027389	0.257969	0.000422368	0.069902	0.34707	-0.156737	0.0340997	0.481876	4.97467e-12	-0.039878	0.591975	0.0264731	0.722042	-0.239545	0.00109084	-0.0698117	0.347695
IGFBP2	black	-0.300959	3.47622e-05	0.300959	3.47622e-05	0.614862	2.06263e-20	0.145291	0.0497133	-0.0278951	0.707776	0.058434	0.432023	-0.279478	0.000127399	-0.13228	0.0742535	-0.00158318	0.98303	-0.11468	0.122144	-0.0599446	0.420194	-0.133152	0.0723493	0.0708831	0.340327	-0.133354	0.0719141	-0.11841	0.110384	0.145479	0.0494161	-0.0969557	0.19166	-0.127045	0.0865634	-0.31223	1.68579e-05	-0.162447	0.0280132
IGFBP3	black	0.140317	0.0581524	-0.140317	0.0581524	-0.503903	3.55295e-13	0.142482	0.0543439	0.103106	0.164852	-0.0327521	0.659832	0.289645	6.97933e-05	-0.078747	0.289319	-0.0687766	0.354907	-0.0234418	0.752773	-0.0149819	0.840469	-0.116216	0.11719	-0.235954	0.00130183	-0.171267	0.0204417	-0.0151321	0.838891	-0.24767	0.000724123	-0.0309444	0.677528	-0.107277	0.148331	0.230699	0.00167825	-0.116399	0.11661
IGSF21	black	-0.177484	0.0162333	0.177484	0.0162333	0.286743	8.30698e-05	0.104776	0.158078	-0.0609274	0.412601	-0.0819735	0.269951	-0.014056	0.850208	-0.0666002	0.370375	-0.0456557	0.539409	-0.00198515	0.978722	-0.0633718	0.394069	-0.104989	0.15723	0.141897	0.0553526	-0.109551	0.139871	-0.0976019	0.188702	0.108071	0.145337	-0.0627586	0.398671	-0.0826425	0.266048	-0.109443	0.140263	-0.187502	0.0110322
IL13RA1	black	-0.280802	0.000117946	0.280802	0.000117946	0.358227	6.39016e-07	-0.0761267	0.305715	-0.216277	0.00327603	0.0159494	0.830317	-0.18035	0.0145625	-0.0430167	0.56313	0.0463722	0.533055	-0.0697246	0.348298	0.0746541	0.315194	-0.346362	1.56383e-06	0.00181278	0.98057	-0.040619	0.585105	-0.136742	0.064918	0.233571	0.00146177	-0.0751893	0.311727	-0.0982088	0.185955	-0.161086	0.029373	-0.281641	0.000112303
IL1R2	black	0.245089	0.000826015	-0.245089	0.000826015	-0.550317	7.04172e-16	0.339525	2.5767e-06	0.236292	0.00128047	-0.07284	0.32713	0.476306	9.41562e-12	0.172743	0.0193654	-0.0491529	0.508759	-0.0880121	0.236117	-0.0688895	0.354116	-0.0384141	0.605655	-0.168459	0.0226332	-0.115533	0.119373	-0.0512831	0.490543	-0.427634	1.5621e-09	-0.0351542	0.636609	-0.0519364	0.485027	0.272314	0.000192024	-0.0677293	0.362299
IL20RA	black	-0.0337102	0.650529	0.0337102	0.650529	0.327857	5.88046e-06	0.0569795	0.443589	-0.22137	0.00259898	0.166237	0.0245074	-0.287295	8.03739e-05	-0.0903591	0.223806	0.084322	0.25642	-0.0725165	0.329289	-0.0933044	0.20901	-0.0906004	0.222567	0.146308	0.0481202	-0.11034	0.137022	-0.113854	0.124876	0.0191259	0.797193	-0.0804014	0.279275	0.0770582	0.299818	-0.00152252	0.98368	-0.247134	0.000744271
IL20RB	black	0.106892	0.149801	-0.106892	0.149801	-0.363208	4.34077e-07	0.0806606	0.277723	0.205104	0.00534861	-0.0117808	0.874235	0.0202386	0.785672	0.00994277	0.893731	-0.000547924	0.994127	-0.0120656	0.87122	0.0316428	0.67067	0.000769443	0.991752	-0.0630686	0.39634	-0.0227589	0.759752	0.0281133	0.705595	-0.173667	0.0187167	0.119014	0.108567	-0.0117106	0.874978	0.143462	0.0526905	0.0586508	0.430313
INADL	black	-0.497548	7.75805e-13	0.497548	7.75805e-13	0.616704	1.47747e-20	-0.139591	0.0594776	-0.110952	0.134845	-0.0147347	0.843067	-0.454919	9.82914e-11	-0.408615	9.33261e-09	0.0784259	0.291296	0.108609	0.14333	0.00107464	0.988481	-0.395935	2.8926e-08	0.0726344	0.328501	-0.0051043	0.945326	-0.0745648	0.315774	0.499454	6.14872e-13	-0.00239838	0.974295	0.0219416	0.76813	-0.408406	9.51255e-09	-0.241809	0.000974447
INO80B	black	-0.297835	4.22636e-05	0.297835	4.22636e-05	0.546295	1.25489e-15	0.328277	5.71185e-06	-0.00611872	0.934483	-0.0730306	0.325862	-0.204141	0.00557302	-0.33258	4.22792e-06	0.0316461	0.670638	-0.094173	0.204784	0.029973	0.687111	-0.323659	7.8487e-06	0.133705	0.0711625	-0.273245	0.000182172	-0.203067	0.0058334	0.069478	0.350009	-0.158251	0.0323859	-0.163557	0.0269448	-0.237211	0.00122406	-0.333634	3.92492e-06
INPP4B	black	-0.26622	0.000269852	0.26622	0.000269852	0.608965	5.91461e-20	-0.268905	0.000232514	-0.462412	4.402e-11	0.00914683	0.902194	-0.183937	0.0126844	-0.168567	0.0225454	0.00513327	0.945017	0.141862	0.0554123	0.0120195	0.871709	-0.0544863	0.46382	0.0600834	0.419117	0.150514	0.041976	-0.146251	0.0482083	0.421851	2.72189e-09	-0.00573043	0.938632	-0.047165	0.526069	-0.178926	0.015373	-0.127648	0.0850667
INPP5J	black	-0.300857	3.4986e-05	0.300857	3.4986e-05	0.670905	2.73942e-25	-0.125927	0.0893936	-0.124706	0.0925684	-0.0843031	0.256527	-0.320782	9.54257e-06	-0.0973374	0.189909	0.058559	0.431036	-0.0478425	0.520136	-0.0412534	0.579251	-0.097884	0.187422	0.267288	0.000254379	0.00435727	0.953318	0.0619433	0.404838	0.449704	1.69987e-10	0.188621	0.0105541	-0.0650785	0.381432	-0.352463	9.91532e-07	0.0218861	0.768699
IP6K3	black	-0.0821075	0.269166	0.0821075	0.269166	0.316228	1.29478e-05	0.0962454	0.19495	0.0154252	0.835814	-0.0263632	0.723149	-0.175673	0.0173734	-0.0375367	0.61392	0.140094	0.0585555	-0.0361471	0.627111	-0.0295032	0.691763	-0.0307776	0.679169	0.472631	1.42546e-11	-0.0577115	0.437747	-0.0289633	0.697125	0.0958153	0.196962	-0.0124495	0.867161	-0.0368482	0.620441	-0.146718	0.0474897	-0.0289581	0.697176
IQCK	black	-0.318809	1.0898e-05	0.318809	1.0898e-05	0.563934	9.38776e-17	-0.217282	0.00313103	-0.110538	0.136315	0.129456	0.0807051	-0.463418	3.94586e-11	0.0286701	0.700042	0.114137	0.123935	0.0836814	0.260064	0.0347524	0.64047	-0.125938	0.0893663	0.132666	0.0734064	0.0865672	0.243928	-0.0696418	0.348872	0.410824	7.6265e-09	0.0888082	0.231889	0.0705842	0.342373	-0.332215	4.33804e-06	-0.0770596	0.299809
IRAK2	black	0.319617	1.03219e-05	-0.319617	1.03219e-05	-0.47362	1.27556e-11	0.381486	9.92039e-08	0.0491215	0.50903	-0.0970474	0.191238	0.435877	6.94984e-10	-0.0553763	0.45654	-0.0435209	0.558559	-0.106832	0.150033	-0.11737	0.11357	-0.103631	0.162697	-0.114637	0.122284	-0.141408	0.0562061	-0.0938297	0.206447	-0.484188	3.80419e-12	-0.094526	0.203084	-0.089167	0.230001	0.428853	1.38761e-09	-0.197607	0.00733254
IRF2BPL	black	-0.25165	0.000589502	0.25165	0.000589502	0.434746	7.77704e-10	0.0158917	0.830922	-0.250515	0.000625321	-0.0681357	0.359419	-0.220467	0.00270889	-0.138415	0.0616753	0.0391144	0.599093	-0.0454234	0.541477	-0.0646211	0.384794	-0.370539	2.42775e-07	0.163408	0.0270866	-0.0991886	0.181582	-0.15553	0.0355216	0.304455	2.78615e-05	-0.248015	0.000711416	-0.119559	0.106948	-0.178729	0.0154881	-0.311773	1.737e-05
IRX3	black	-0.528373	1.50346e-14	0.528373	1.50346e-14	0.530389	1.14524e-14	-0.20133	0.00627748	0.0516819	0.487172	0.011811	0.873915	-0.464097	3.66428e-11	-0.240654	0.00103233	0.0465182	0.531765	0.0173082	0.816108	0.0515919	0.487932	-0.458633	6.617e-11	0.105029	0.157071	-0.0810532	0.275383	0.103136	0.164727	0.55532	3.39465e-16	0.0330878	0.656567	0.0303837	0.683053	-0.547979	9.86238e-16	-0.0682271	0.358774
IRX5	black	-0.483543	4.10053e-12	0.483543	4.10053e-12	0.631248	9.8012e-22	-0.043094	0.562427	0.111555	0.132724	-0.0375188	0.61409	-0.438729	5.22481e-10	-0.18874	0.0105044	-0.0111142	0.881298	-0.0296485	0.690323	0.0590923	0.426844	-0.27908	0.000130378	0.195199	0.00809634	-0.129208	0.081293	-0.0228185	0.759142	0.446883	2.2774e-10	0.0395165	0.595339	0.017608	0.812981	-0.553672	4.32293e-16	-0.120103	0.105349
ITGA6	black	0.00454161	0.951346	-0.00454161	0.951346	-0.281481	0.000113362	-0.0328964	0.658428	0.0019775	0.978804	0.00859001	0.908121	-0.125875	0.0895263	-0.0358091	0.630337	0.13569	0.0670284	-0.0130227	0.861105	-0.037921	0.610294	-0.0868302	0.242493	-0.0608782	0.412979	-0.0590871	0.426886	-0.0112653	0.879696	-0.0301629	0.685233	-0.142654	0.0540508	0.012714	0.864365	0.0751268	0.31213	-0.0888456	0.231692
ITM2C	black	0.0481701	0.51728	-0.0481701	0.51728	-0.579116	8.87874e-18	0.217483	0.00310269	0.27138	0.000202418	-0.0485557	0.513928	0.350147	1.18008e-06	-0.193026	0.00884503	-0.101343	0.172234	-0.0256671	0.730173	-0.108616	0.143306	0.0286464	0.700278	-0.276264	0.000153362	-0.0432461	0.561048	-0.00950956	0.898335	-0.342338	2.10119e-06	-0.126325	0.0883771	-0.0193524	0.794845	0.129244	0.0812069	-0.0941877	0.204713
ITPRIPL2	black	-0.113095	0.127424	0.113095	0.127424	0.363161	4.35699e-07	-0.194303	0.00839804	-0.337919	2.89239e-06	-0.0200347	0.78778	-0.100965	0.173846	-0.057768	0.437297	0.0464945	0.531975	0.0602643	0.417715	-0.00833735	0.910812	-0.241182	0.0010055	-0.0709343	0.339978	-0.000713792	0.992349	0.033313	0.65438	0.273699	0.000177539	-0.0697964	0.347801	-0.214246	0.00358779	-0.0453293	0.542316	-0.0330164	0.657261
IWS1	black	0.143438	0.0527304	-0.143438	0.0527304	-0.421335	2.85877e-09	0.0234279	0.752915	0.254722	0.000501809	-0.0542836	0.465487	0.235626	0.0013228	-0.00114698	0.987705	-0.0198156	0.790047	-0.135913	0.0665777	0.0183563	0.805188	0.240916	0.00101896	-0.183286	0.0130088	-0.153907	0.0375105	-0.070158	0.345303	-0.158864	0.0317137	0.0578665	0.436515	0.053708	0.470238	0.0891881	0.22989	-0.116422	0.116537
JADE2	black	-0.144768	0.050551	0.144768	0.050551	0.389854	4.89427e-08	0.0945768	0.20284	-0.198299	0.00712509	-0.150973	0.0413468	0.179563	0.0150056	-0.123225	0.0965383	0.0575309	0.439184	0.0349846	0.638237	-0.0519137	0.485218	0.0799096	0.282236	0.302436	3.16706e-05	-0.0883846	0.234132	-0.229969	0.00173782	0.222492	0.00246806	-0.0330494	0.65694	-0.080749	0.277194	-0.143362	0.052856	-0.224659	0.00223203
JAKMIP3	black	-0.106912	0.149724	0.106912	0.149724	0.43852	5.33584e-10	0.0513792	0.48973	-0.150555	0.041919	-0.083217	0.262727	-0.184484	0.0124175	-0.0895815	0.227833	-0.0274205	0.712527	-0.0771996	0.298929	-0.0587084	0.42986	-0.0917697	0.21663	0.428462	1.44149e-09	-0.0977495	0.188032	-0.045876	0.537451	0.18829	0.0106936	0.224361	0.00226322	-0.076214	0.305159	-0.118806	0.109189	-0.137643	0.0631554
KCNE4	black	-0.223728	0.00233076	0.223728	0.00233076	0.640128	1.74074e-22	0.0994339	0.180499	-0.152831	0.0388808	0.0467909	0.529361	-0.28423	9.64382e-05	-0.0649858	0.382111	0.0513517	0.489963	0.0417908	0.574315	-0.0209817	0.778004	-0.13315	0.0723535	0.268913	0.00023241	-0.0732941	0.324115	-0.0674656	0.364175	0.165955	0.0247551	-0.10531	0.155961	-0.0322214	0.665008	-0.214972	0.00347341	-0.127894	0.0844646
KCNJ2	black	0.0425831	0.567074	-0.0425831	0.567074	-0.276918	0.00014771	0.0682683	0.358483	0.0643076	0.387109	0.0182772	0.806011	0.190064	0.00996472	-0.134047	0.0704343	0.00889102	0.904916	0.00162532	0.982579	0.00637898	0.931703	-0.0737125	0.321353	-0.0981372	0.186278	0.0414883	0.577092	-0.00629283	0.932623	-0.131122	0.076848	0.0216946	0.770667	0.0571572	0.442167	0.102837	0.165962	-0.0816182	0.272039
KCNJ3	black	-0.159778	0.0307324	0.159778	0.0307324	0.524016	2.69017e-14	0.0887613	0.232136	-0.145089	0.0500352	-0.0100012	0.89311	-0.214917	0.00348197	-0.0736818	0.321555	-0.061363	0.409262	-0.0564484	0.447857	-0.0537443	0.469938	-0.0826877	0.265785	0.505014	3.09468e-13	-0.0682939	0.358302	-0.0828897	0.264615	0.186303	0.0115654	-0.0520345	0.484202	-0.0472727	0.525124	-0.179456	0.0150669	-0.162356	0.0281022
KCNK15	black	-0.20453	0.00548145	0.20453	0.00548145	0.588795	1.84967e-18	0.131562	0.0758538	-0.0725034	0.329376	0.0329096	0.6583	-0.272673	0.000188166	-0.0592591	0.425538	-0.0292766	0.694012	-0.04422	0.552252	-0.0440521	0.553764	-0.072601	0.328724	0.321604	9.02606e-06	-0.0685665	0.356382	-0.0530876	0.475389	0.145015	0.0501541	-0.0260576	0.72623	-0.0631484	0.395742	-0.228556	0.00185848	-0.0489172	0.510796
KCNK6	black	-0.259999	0.000378798	0.259999	0.000378798	0.535559	5.65356e-15	-0.0160761	0.82899	-0.0109553	0.882982	-0.0180057	0.808836	-0.18449	0.0124148	-0.08065	0.277786	0.070966	0.339761	-0.130622	0.0779889	0.109369	0.140535	-0.0239422	0.747672	0.266865	0.000260412	0.0275873	0.710855	0.0213258	0.77446	0.263097	0.000320268	-0.061529	0.407993	0.169028	0.022173	-0.3462	1.58264e-06	0.00400961	0.957039
KCNMB1	black	-0.0466179	0.530885	0.0466179	0.530885	-0.287474	7.9519e-05	0.143782	0.0521596	0.256876	0.000447719	-0.0605284	0.415674	0.0561604	0.450181	-0.0480051	0.518718	-0.0342136	0.645662	-0.0679626	0.360644	-0.0576944	0.437882	-0.0584993	0.431507	-0.04862	0.51337	-0.079387	0.285405	-0.0550119	0.459513	-0.0620267	0.404204	-0.0527778	0.477973	-0.0527815	0.477941	-0.0538257	0.469265	-0.110762	0.135519
KCTD6	black	-0.0500739	0.500841	0.0500739	0.500841	0.559676	1.78032e-16	-0.176998	0.0165327	-0.441912	3.78834e-10	-0.0408688	0.582797	-0.389692	4.96258e-08	-0.134714	0.0690361	0.119074	0.108388	0.158198	0.0324444	-0.00667019	0.928593	-0.0587576	0.429473	0.219453	0.00283734	-0.0765128	0.303262	-0.0557681	0.453357	0.27147	0.000201386	-0.00931153	0.900442	-0.024751	0.73945	0.00956856	0.897708	-0.105473	0.155317
KDELC1	black	-0.119397	0.107426	0.119397	0.107426	-0.256604	0.000454235	0.0331411	0.656049	0.179391	0.015104	0.0233981	0.753219	-0.108555	0.143531	0.00449196	0.951877	-0.0126933	0.864584	0.0902077	0.224586	0.0128858	0.86255	0.00173488	0.981404	-0.19847	0.00707478	0.0562408	0.449531	-0.0532964	0.473652	-0.121135	0.102368	0.087938	0.236513	-0.0439366	0.554804	0.0286095	0.700645	-0.032973	0.657683
KDM4B	black	-0.462779	4.23006e-11	0.462779	4.23006e-11	0.804632	7.78002e-43	-0.296004	4.73424e-05	-0.272133	0.000194003	-0.0417854	0.574365	-0.362682	4.52322e-07	-0.212142	0.00393881	0.132155	0.07453	0.118824	0.109137	0.0156586	0.833365	-0.221761	0.00255265	0.274112	0.000173423	0.0120585	0.871296	0.0198515	0.789675	0.668367	4.8034e-25	0.0720781	0.332228	-0.0582536	0.433448	-0.454093	1.07268e-10	-0.0146035	0.844447
KDM5B	black	-0.552019	5.50143e-16	0.552019	5.50143e-16	0.404742	1.32511e-08	0.180622	0.0144121	0.277839	0.000140079	0.0331399	0.656061	-0.212748	0.00383456	-0.157935	0.0327377	0.0158131	0.831745	0.00842822	0.909844	-0.0487347	0.512375	-0.37183	2.18822e-07	-0.00182462	0.980443	-0.00620623	0.933548	-0.187325	0.0111093	0.192017	0.0092134	-0.271121	0.000205385	-0.0709605	0.339799	-0.512414	1.21695e-13	-0.269866	0.00022036
KHDRBS3	black	0.211833	0.00399282	-0.211833	0.00399282	-0.483072	4.33127e-12	-0.0558459	0.452726	0.138854	0.060847	0.0684988	0.356859	-0.0694721	0.35005	0.0761701	0.305439	-0.0271462	0.715278	-0.0155404	0.834605	0.115064	0.12089	-0.000686336	0.992643	-0.232109	0.00156855	0.0755391	0.309475	0.115715	0.118786	-0.189915	0.0100241	0.0135528	0.855511	0.16689	0.0239436	0.213973	0.00363164	0.148155	0.0453359
KIAA0040	black	-0.0649394	0.382452	0.0649394	0.382452	0.496701	8.59792e-13	-0.0701925	0.345065	-0.233206	0.00148777	0.0706038	0.342238	-0.226058	0.00209072	-0.115426	0.119717	0.0216764	0.770854	0.112639	0.128977	-0.00992241	0.893947	-1.6154e-05	0.999827	0.0846015	0.254842	6.35542e-05	0.999319	0.0417209	0.574956	0.178645	0.0155378	0.128747	0.0823944	-0.159661	0.0308561	-0.0656296	0.377404	0.00535001	0.942699
KIAA0319L	black	-0.468413	2.28068e-11	0.468413	2.28068e-11	0.643524	8.85327e-23	0.00937367	0.899781	-0.0142423	0.848246	-0.110709	0.135707	-0.0829901	0.264035	-0.157372	0.0333726	0.143353	0.0528712	-0.0215023	0.772644	0.044252	0.551964	-0.124438	0.0932755	0.303027	3.05065e-05	-0.213412	0.0037233	-0.191437	0.0094309	0.486519	2.89698e-12	-0.0177212	0.811801	-0.145123	0.0499816	-0.519036	5.17803e-14	-0.234123	0.00142318
KIAA0922	black	0.289363	7.09894e-05	-0.289363	7.09894e-05	-0.501773	4.62447e-13	0.154963	0.0362063	0.114076	0.124138	0.00854058	0.908647	0.4799	6.24643e-12	0.0595743	0.423076	-0.100182	0.177224	-0.0733564	0.323702	-0.0527603	0.478118	0.198439	0.0070839	-0.275715	0.000158263	0.0150856	0.83938	-0.00131156	0.985941	-0.301906	3.27477e-05	0.0470601	0.526991	-0.0393649	0.596754	0.283313	0.000101802	0.0443683	0.550918
KIAA1211L	black	-0.294113	5.31841e-05	0.294113	5.31841e-05	0.679271	4.13685e-26	-0.150868	0.0414894	-0.337362	3.01017e-06	-0.0824618	0.267098	-0.333287	4.02214e-06	-0.228096	0.0018994	0.0582385	0.433567	0.102312	0.168146	0.0831354	0.263197	-0.271906	0.000196497	0.253902	0.000523957	-0.127139	0.0863298	-0.134278	0.0699475	0.411738	7.01211e-09	0.0848316	0.253547	0.000793785	0.991491	-0.25242	0.00056628	-0.192754	0.0089431
KIAA1244	black	-0.433727	8.60294e-10	0.433727	8.60294e-10	0.718657	2.261e-30	-0.109676	0.139415	-0.088713	0.232392	0.0719971	0.332773	-0.389471	5.05747e-08	-0.153627	0.0378633	0.0818865	0.270461	-0.0573386	0.440718	0.0119999	0.871916	-0.159203	0.0313458	0.237082	0.00123182	-0.0658789	0.375591	-0.200627	0.00646558	0.463994	3.70595e-11	-0.0179135	0.809797	-0.00656605	0.929705	-0.46978	1.95983e-11	-0.236578	0.00126265
KIAA1324	black	-0.478765	7.11456e-12	0.478765	7.11456e-12	0.708444	3.3693e-29	-0.097613	0.188652	-0.102649	0.166743	-0.00805829	0.913785	-0.346502	1.54772e-06	-0.260818	0.000362437	0.0390399	0.59979	-0.0113971	0.878299	0.0481226	0.517694	-0.216833	0.00319504	0.274299	0.000171582	-0.11091	0.134993	-0.183893	0.0127059	0.478963	6.95475e-12	-0.0395379	0.59514	0.0093957	0.899546	-0.507221	2.34823e-13	-0.237451	0.00120969
KIAA1407	black	-0.149348	0.0436089	0.149348	0.0436089	0.408451	9.47385e-09	-0.0760686	0.306086	-0.167015	0.0238367	-0.0775542	0.296709	-0.215434	0.00340235	-0.157575	0.0331421	0.111075	0.134411	0.0277937	0.70879	-0.0230223	0.757058	-0.0984605	0.184824	0.211378	0.00407354	-0.0984585	0.184833	-0.11707	0.114503	0.314741	1.42902e-05	0.253601	0.000532304	0.0543708	0.464769	-0.121805	0.100471	-0.187083	0.0112156
KIAA1467	black	-0.225181	0.00217831	0.225181	0.00217831	0.73841	8.52606e-33	0.100978	0.173789	-0.129025	0.0817292	-0.0123567	0.868142	-0.37879	1.24052e-07	-0.0914372	0.218306	0.0735692	0.322297	-0.0775057	0.297012	-0.0675632	0.36348	-0.110364	0.136938	0.185083	0.0121309	-0.134387	0.069719	-0.0835977	0.260542	0.262232	0.000335716	-0.0488953	0.510985	0.00278061	0.9702	-0.294269	5.2679e-05	-0.161301	0.0291545
KIAA1598	black	-0.501004	5.08374e-13	0.501004	5.08374e-13	0.57292	2.35906e-17	-0.184036	0.012636	-0.0678728	0.361281	0.131535	0.0759144	-0.300891	3.49101e-05	0.0896868	0.227285	0.0735701	0.322291	-0.0111511	0.880906	0.0147595	0.842806	-0.436551	6.49865e-10	0.0509254	0.493577	-0.0535103	0.471876	0.0477049	0.521339	0.434371	8.07162e-10	0.0693449	0.350936	-0.131126	0.0768387	-0.405495	1.23829e-08	-0.131422	0.0761688
KIAA2022	black	-0.07892	0.288258	0.07892	0.288258	0.294279	5.26468e-05	-0.137869	0.06272	-0.16753	0.0234008	0.10938	0.140493	-0.208014	0.00471839	-0.0619485	0.404798	0.00805224	0.91385	-0.0316467	0.670632	0.177627	0.0161464	-0.0881574	0.235341	0.128807	0.0822492	-0.0356642	0.631723	0.228954	0.00182372	0.151957	0.0400245	-0.0169421	0.81993	-0.0980382	0.186724	-0.0655984	0.377631	0.0546029	0.462863
KIF12	black	-0.161168	0.0292893	0.161168	0.0292893	0.504376	3.35045e-13	0.0515891	0.487956	-0.15535	0.0357375	-0.0786982	0.289619	-0.226437	0.00205384	-0.0848835	0.253256	0.0651388	0.380989	-0.0717091	0.334716	-0.0611822	0.410646	-0.0981243	0.186336	0.110174	0.137619	-0.0926336	0.212317	-0.0721307	0.331875	0.230446	0.00169874	0.18082	0.0143031	-0.0858731	0.247744	-0.163038	0.0274399	-0.111222	0.133893
KIF13B	black	-0.115022	0.121026	0.115022	0.121026	0.597037	4.66432e-19	-0.0218217	0.769361	-0.396579	2.73434e-08	-0.0281305	0.705423	-0.270388	0.00021402	-0.0643387	0.386879	0.209083	0.00450424	0.0330801	0.656642	0.0288409	0.698342	-0.105717	0.154357	0.339706	2.54317e-06	-0.0200872	0.787237	-0.124548	0.0929851	0.285311	9.04592e-05	0.0187441	0.801157	0.026232	0.724472	-0.0940935	0.205168	-0.172079	0.0198433
KIF1B	black	0.186842	0.0113228	-0.186842	0.0113228	-0.514445	9.38237e-14	-0.289573	7.00997e-05	0.036061	0.627932	0.0425561	0.56732	0.0610484	0.411672	0.175351	0.0175831	0.116842	0.115217	0.0285661	0.701078	0.104117	0.160725	0.268807	0.000233797	-0.151893	0.0401104	0.235136	0.0013548	-0.0117835	0.874206	-0.0498682	0.502603	0.039907	0.591705	0.118902	0.108904	0.145026	0.0501359	0.185485	0.0119422
KIF3A	black	-0.448361	1.95439e-10	0.448361	1.95439e-10	0.68255	1.93802e-26	-0.0973785	0.189721	-0.15644	0.0344452	0.0949915	0.200858	-0.296036	4.72478e-05	-0.186586	0.0114375	0.0290197	0.696564	-0.00636145	0.93189	-0.0791933	0.286586	-0.210875	0.00416478	0.304834	2.71961e-05	0.0550926	0.458854	-0.139644	0.0593793	0.42039	3.12685e-09	-0.0731309	0.325196	-0.0662073	0.37321	-0.389877	4.88482e-08	-0.221334	0.00260331
KIF9	black	-0.192351	0.00908979	0.192351	0.00908979	0.566325	6.52738e-17	0.149506	0.0433845	-0.103163	0.164615	0.0670587	0.367081	-0.40205	1.68638e-08	-0.135253	0.067922	0.0974852	0.189234	0.0855165	0.24972	0.0424641	0.568159	-0.13784	0.0627751	0.260189	0.000374936	-0.131503	0.0759871	-0.295099	5.00593e-05	0.0538004	0.469474	-0.247195	0.000741951	0.109339	0.140644	-0.205426	0.0052752	-0.287527	7.92685e-05
KISS1R	black	-0.252012	0.000578467	0.252012	0.000578467	0.509114	1.85026e-13	0.0722243	0.331246	-0.0238365	0.748748	-0.0973132	0.19002	-0.225601	0.00213598	-0.0789119	0.288307	-0.0656911	0.376957	0.0448877	0.546261	-0.0506954	0.495533	-0.101286	0.172476	0.350156	1.17933e-06	-0.0964008	0.194227	-0.0577218	0.437665	0.222655	0.00244957	-0.0478677	0.519917	-0.0745482	0.315883	-0.273747	0.000177054	-0.0465231	0.531722
KIT	black	0.172083	0.019841	-0.172083	0.019841	-0.45932	6.14688e-11	-0.0712285	0.337974	-0.015781	0.832082	-0.0143766	0.846833	-0.0601914	0.41828	-0.0176881	0.812146	0.00298906	0.967967	-0.00614314	0.934222	0.114164	0.123845	-0.0257601	0.729233	-0.278735	0.000133005	-0.0282757	0.703974	-0.0829688	0.264158	-0.0621166	0.403523	-0.0476218	0.522066	0.0717462	0.334465	0.213965	0.00363301	-0.108913	0.142208
KITLG	black	-0.0991638	0.181692	0.0991638	0.181692	0.524479	2.52968e-14	-0.112053	0.130992	-0.437252	6.05875e-10	0.133698	0.0711761	-0.242679	0.000932885	-0.0072221	0.922702	0.0503968	0.498079	0.110925	0.134941	0.0284499	0.702236	-0.24858	0.000691039	-0.0686541	0.355767	0.0867892	0.242717	-0.273739	0.000177137	0.197479	0.00737146	-0.05454	0.46338	0.0344813	0.64308	-0.0146059	0.844421	-0.182571	0.0133731
KLHDC7A	black	-0.145609	0.0492113	0.145609	0.0492113	0.459798	5.8388e-11	-0.0408282	0.583171	-0.251999	0.000578856	-0.0805846	0.278177	-0.192315	0.00910329	-0.103903	0.161593	0.0647473	0.383864	0.0429023	0.564169	-0.067702	0.362493	-0.0280714	0.706014	0.158912	0.0316613	-0.0820841	0.269303	-0.105704	0.154407	0.227888	0.00191821	0.0219386	0.768161	-0.0881398	0.235435	-0.100721	0.174896	-0.148265	0.0451739
KLHDC9	black	-0.166422	0.0243467	0.166422	0.0243467	0.717301	3.25846e-30	-0.000151539	0.998376	-0.256219	0.000463621	0.0442234	0.552222	-0.428579	1.42516e-09	-0.07778	0.295301	0.0368359	0.620558	0.057633	0.438371	0.0344003	0.643861	-0.216641	0.00322285	0.194299	0.00839942	-0.0654007	0.379073	-0.174262	0.0183097	0.257464	0.000433923	0.0988199	0.183219	-0.00385089	0.958738	-0.181002	0.0142038	-0.126241	0.0885911
KRT10	black	-0.052149	0.48324	0.052149	0.48324	0.310118	1.93496e-05	-0.0163183	0.826454	-0.184583	0.0123697	0.0935684	0.207719	-0.249849	0.00064725	-0.133022	0.0726305	0.0278006	0.70872	-0.00318954	0.96582	0.0647933	0.383526	-0.126455	0.0880494	0.00821367	0.912129	-0.0260163	0.726646	-0.197593	0.00733679	-0.00449344	0.951861	0.138506	0.0615033	0.00801395	0.914258	-0.0273658	0.713074	-0.067858	0.361386
KRT31	black	-0.115282	0.120183	0.115282	0.120183	0.205606	0.00523461	0.098102	0.186436	0.0271971	0.714766	-0.017542	0.813668	-0.0972628	0.19025	-0.0189225	0.799304	-0.0106854	0.885846	-0.0114339	0.877909	-0.0105335	0.887457	-0.0345054	0.642848	-0.00215784	0.976872	-0.000674963	0.992765	0.0318041	0.66909	0.0174401	0.814731	-0.00325932	0.965072	-0.0203529	0.784491	-0.102797	0.166129	0.00786435	0.915852
KRT5	black	-0.0417709	0.574498	0.0417709	0.574498	-0.319153	1.06493e-05	-0.049573	0.505139	0.174509	0.0181428	-0.029761	0.689208	0.0283877	0.702857	-0.0383081	0.606651	-0.0392355	0.597961	-0.0861974	0.245956	0.152121	0.0398083	-0.0721762	0.331569	-0.173772	0.0186446	-0.0553674	0.456613	-0.0900039	0.225639	0.0569029	0.444204	-0.0748937	0.313638	0.0992711	0.181217	-0.0716832	0.334891	-0.0653897	0.379154
L3MBTL4	black	0.118547	0.109969	-0.118547	0.109969	-0.484157	3.81809e-12	0.241018	0.00101376	0.306166	2.49756e-05	-0.0636533	0.391968	-0.0335596	0.651988	-0.0503191	0.498743	-0.0347129	0.64085	-0.0698184	0.347648	0.0441733	0.552672	-0.0558047	0.453059	0.00755375	0.919164	-0.0956573	0.197705	-0.0648016	0.383465	-0.260345	0.000371814	-0.0641222	0.388482	-0.0472526	0.525301	0.141161	0.056643	-0.150959	0.0413659
LAMA1	black	0.00927871	0.900791	-0.00927871	0.900791	-0.228765	0.00184019	0.0467582	0.529648	0.0795337	0.284513	-0.0607398	0.414045	-0.0155432	0.834576	0.0670048	0.367468	-0.0299938	0.686905	-0.0586807	0.430078	-0.0531719	0.474688	-0.0385468	0.604409	-0.0511751	0.491459	-0.0563034	0.449026	-0.0584999	0.431502	-0.00875156	0.9064	-0.0538799	0.468817	-0.0387181	0.602803	0.0224329	0.76309	-0.112497	0.129464
LAMP5	black	-0.316408	1.2794e-05	0.316408	1.2794e-05	0.388155	5.65815e-08	0.0422164	0.57042	-0.205833	0.00518391	-0.0530612	0.475609	-0.046324	0.533482	-0.0900496	0.225403	0.0979257	0.187233	-0.0786379	0.28999	-0.0578252	0.436843	-0.108041	0.145449	-0.0754653	0.309949	-0.102116	0.168965	-0.0912304	0.219354	0.168209	0.0228374	-0.0733993	0.323419	-0.0751144	0.31221	-0.152363	0.0394904	-0.198254	0.00713857
LANCL3	black	0.0344641	0.643246	-0.0344641	0.643246	-0.245198	0.000821424	0.0156852	0.833086	0.108379	0.144186	-0.0350595	0.637518	0.177058	0.0164958	-0.0290191	0.696569	-0.0333789	0.65374	-0.0405557	0.58569	-0.0344622	0.643264	0.0250863	0.73605	-0.0455191	0.540625	-0.0396232	0.594346	-0.0347111	0.640868	-0.0762297	0.305059	-0.00990901	0.89409	-0.0195493	0.792804	0.0435972	0.557869	-0.071023	0.339373
LARGE	black	-0.111005	0.134658	0.111005	0.134658	0.247619	0.000725998	-0.116906	0.115015	-0.115733	0.11873	0.0531537	0.474839	-0.11181	0.131836	-0.0918165	0.216394	-0.0231332	0.755924	-0.071361	0.337073	-0.0788117	0.288922	-0.0844491	0.255701	-0.151852	0.0401649	0.0828392	0.264908	0.0570558	0.442979	0.192923	0.00888216	0.0417888	0.574334	0.049698	0.504064	-0.116605	0.11596	0.0380076	0.609478
LARP1B	black	-0.0907302	0.221902	0.0907302	0.221902	0.397071	2.61894e-08	-0.13836	0.0617803	-0.134975	0.0684945	0.17686	0.0166185	-0.30029	3.62549e-05	-0.0229854	0.757435	0.135871	0.0666616	0.0267948	0.718806	-0.0526841	0.478755	0.0774989	0.297054	0.234111	0.00142398	0.109276	0.140876	-0.0747499	0.314571	0.203463	0.00573621	0.0900661	0.225318	0.107348	0.148062	-0.127833	0.0846139	-0.0351672	0.636485
LBP	black	0.0431442	0.561972	-0.0431442	0.561972	-0.164606	0.0259676	-0.0376437	0.61291	0.0629686	0.397091	-0.0538921	0.468716	0.061091	0.411345	-0.0356423	0.631933	-0.0670648	0.367038	-0.0399765	0.59106	0.116301	0.11692	0.0252554	0.734337	-0.128971	0.0818579	-0.0401786	0.589183	0.130813	0.077552	-0.0421157	0.571341	0.1959	0.00786686	-0.0381897	0.607763	0.0313544	0.673498	0.073798	0.32079
LBR	black	0.104345	0.159807	-0.104345	0.159807	-0.623654	4.11379e-21	-0.00476831	0.94892	0.297377	4.34823e-05	0.0348913	0.639135	0.522079	3.47478e-14	0.0199582	0.788572	-0.0501167	0.500474	-0.0352398	0.635788	-0.0167839	0.821584	0.245203	0.000821214	-0.227707	0.00193466	0.0543102	0.465268	0.0580103	0.435374	-0.243267	0.00090566	-0.199654	0.00673442	-0.0358043	0.630384	0.114447	0.122911	0.0323468	0.663784
LCMT2	black	-0.0617248	0.4065	0.0617248	0.4065	0.523864	2.74482e-14	0.311964	1.71547e-05	-0.144793	0.0505092	-0.0908968	0.221051	-0.174645	0.0180511	-0.0782827	0.292181	-0.0625184	0.400482	-0.0574513	0.439818	-0.0647816	0.383612	-0.00278522	0.97015	0.377782	1.34786e-07	-0.0946921	0.202288	-0.292055	6.03101e-05	-0.0291915	0.694856	-0.254063	0.000519537	-0.268762	0.000234377	-0.0684763	0.357016	-0.328254	5.72109e-06
LDLRAD4	black	-0.226047	0.00209182	0.226047	0.00209182	0.401653	1.74702e-08	-0.168414	0.0226694	-0.359696	5.70508e-07	0.113783	0.125112	-0.155818	0.0351776	-0.0429636	0.563611	0.0579378	0.435949	0.0256594	0.73025	0.0530513	0.475691	-0.0867123	0.243136	0.0639247	0.389948	0.0347138	0.640842	-0.204154	0.00557008	0.26855	0.000237165	0.0630974	0.396125	-0.292004	6.04969e-05	-0.0739665	0.319684	-0.153556	0.0379529
LETM2	black	-0.158913	0.0316596	0.158913	0.0316596	0.36462	3.88546e-07	0.0253709	0.733168	-0.0963057	0.194669	0.0783843	0.291553	-0.12515	0.0914044	0.00649065	0.93051	-0.0441047	0.55329	-0.0375056	0.614215	-0.041356	0.578308	-0.051967	0.48477	0.260906	0.000360705	0.0939093	0.20606	-0.01044	0.88845	0.102766	0.166258	-0.0349802	0.63828	-0.051749	0.486606	-0.115482	0.119537	-0.0339588	0.648124
LIMS1	black	0.426858	1.68393e-09	-0.426858	1.68393e-09	-0.567358	5.57393e-17	-0.000163058	0.998252	-0.181828	0.0137611	-0.017699	0.812031	0.410164	8.10166e-09	0.172097	0.0198301	-0.0301407	0.685452	-0.0359683	0.628817	-0.0106432	0.886293	0.0272505	0.71423	-0.319078	1.0703e-05	-0.0253637	0.733241	-0.0373496	0.61569	-0.386842	6.3262e-08	-0.0103233	0.889689	-0.0158134	0.831743	0.506672	2.51567e-13	-0.0142089	0.848598
LINC00052	black	-0.100511	0.175798	0.100511	0.175798	0.171633	0.0201701	0.0701426	0.345408	-0.0104832	0.887991	-0.0173611	0.815556	-0.0458543	0.537644	-0.0363552	0.625128	-0.00321714	0.965524	-0.0280473	0.706255	0.00849049	0.90918	-0.0458814	0.537403	0.0853996	0.25037	-0.0421862	0.570697	-0.0375646	0.613657	0.0033415	0.964192	-0.0277192	0.709535	-0.0238044	0.749075	-0.0714511	0.336462	-0.0866763	0.243333
LINC00238	black	-0.0926102	0.212433	0.0926102	0.212433	0.1849	0.0122181	-0.0182966	0.805809	0.0278985	0.707742	0.00454201	0.951341	-0.120939	0.10293	-0.0173328	0.815851	-0.00777079	0.91685	-0.0108369	0.884238	-0.00642827	0.931176	-0.0106813	0.885889	-0.0290347	0.696415	-0.015842	0.831443	-0.0196783	0.791468	0.121353	0.101748	-0.0102821	0.890126	-0.0128979	0.862422	-0.0987694	0.183443	-0.0231551	0.755701
LINC00265	black	-0.156532	0.0343379	0.156532	0.0343379	0.487625	2.54381e-12	0.0476236	0.522049	-0.124325	0.0935773	-0.0393001	0.597358	-0.219953	0.0027733	-0.0523236	0.481774	0.134005	0.0705232	-0.0404263	0.586887	-0.015862	0.831233	-0.0537747	0.469686	0.324921	7.19959e-06	-0.0696531	0.348794	-0.0415033	0.576954	0.132529	0.0737073	-0.0315657	0.671425	-0.043453	0.559173	-0.151703	0.0403621	-0.0773714	0.297852
LINC00277	black	-0.127309	0.0859068	0.127309	0.0859068	0.480509	5.82449e-12	0.104737	0.158236	-0.13937	0.0598849	-0.05139	0.489638	-0.239096	0.00111541	-0.0605056	0.41585	0.261948	0.000340926	-0.0568997	0.44423	-0.0346731	0.641234	-0.0721142	0.331986	0.460215	5.58247e-11	-0.080324	0.279739	-0.0708369	0.340643	0.148553	0.0447527	-0.0361126	0.62744	-0.0564863	0.447552	-0.132033	0.0748025	-0.139425	0.059784
LINC00472	black	-0.132024	0.0748208	0.132024	0.0748208	0.332195	4.34402e-06	-0.106673	0.150645	-0.203176	0.00580655	-0.0921557	0.214695	-0.251786	0.000585317	-0.104289	0.160031	0.176821	0.0166434	0.0480588	0.518249	-0.0847433	0.254043	-0.0486796	0.512854	0.129072	0.081618	0.0760919	0.305937	-0.112712	0.12873	0.286391	8.48295e-05	0.018556	0.803111	-0.0927494	0.211743	-0.0813789	0.273452	-0.133752	0.071061
LINC00504	black	-0.040053	0.590349	0.040053	0.590349	0.458716	6.55842e-11	0.000271107	0.997094	-0.205588	0.00523877	0.000618658	0.993368	-0.251173	0.000604312	-0.00483351	0.948223	-0.0129343	0.862038	0.10281	0.166072	-0.0504081	0.497983	-0.0689637	0.353597	0.226257	0.00207132	-0.0787118	0.289535	-0.0984307	0.184958	0.140209	0.0583481	-0.0559924	0.451539	0.120727	0.103538	-0.0578647	0.436529	-0.126189	0.0887233
LINC00669	black	0.0890136	0.230807	-0.0890136	0.230807	-0.301999	3.25566e-05	-0.0230134	0.757149	0.261411	0.00035099	-0.0107069	0.885617	-0.0274549	0.712181	0.187306	0.0111175	-0.0366786	0.622052	0.149528	0.0433538	-0.0125568	0.866027	0.159649	0.0308686	0.00923279	0.901279	0.0246819	0.740152	0.242219	0.000954674	-0.129105	0.0815387	-0.00606201	0.935089	-0.000478353	0.994872	0.0509914	0.493017	0.210692	0.00419819
LINC00883	black	-0.180678	0.0143813	0.180678	0.0143813	0.399404	2.13276e-08	-0.0620187	0.404265	-0.124765	0.0924128	-0.103097	0.164889	-0.318645	1.10188e-05	-0.128909	0.0820071	0.029638	0.690427	0.0527668	0.478064	-0.0643022	0.387149	-0.0453905	0.54177	0.339374	2.60484e-06	0.25639	0.000459431	-0.130209	0.0789429	0.236795	0.00124928	-0.0239842	0.747245	-0.126667	0.0875131	-0.147712	0.0459902	-0.028725	0.699495
LINC00888	black	0.473248	1.33003e-11	-0.473248	1.33003e-11	-0.679669	3.77532e-26	0.245218	0.00082061	-0.0511589	0.491596	-0.161289	0.0291665	0.279617	0.000126371	0.118763	0.109321	-0.059481	0.423804	-0.137812	0.0628292	-0.130283	0.0787717	0.0146044	0.844437	-0.226595	0.0020387	-0.215377	0.00341094	-0.117015	0.114676	-0.502891	4.02816e-13	0.0115017	0.877191	-0.0221012	0.766491	0.568735	4.51165e-17	-0.175239	0.0176567
LINC00922	black	-0.304002	2.86766e-05	0.304002	2.86766e-05	0.460474	5.4286e-11	-0.0198375	0.789821	-0.193709	0.0086035	0.0862343	0.245753	-0.195238	0.00808341	-0.0738479	0.320463	0.156477	0.0344022	0.0328143	0.659227	-0.0561994	0.449866	-0.0962228	0.195056	-0.0473774	0.524206	0.0531572	0.47481	-0.0896569	0.227441	0.222717	0.00244258	-0.0388255	0.601796	-0.0901181	0.225049	-0.174483	0.0181597	-0.108569	0.14348
LINC00993	black	-0.220192	0.00274323	0.220192	0.00274323	0.575288	1.62769e-17	-0.335419	3.45803e-06	-0.402566	1.61045e-08	0.0591493	0.426398	-0.266473	0.000266109	-0.127484	0.0854738	0.0634344	0.393602	0.123173	0.0966788	0.0447659	0.547351	-0.0934061	0.208512	-0.0470529	0.527055	0.10369	0.162458	-0.105517	0.155143	0.452205	1.30864e-10	0.0206499	0.781425	0.0899311	0.226016	-0.19764	0.0073224	-0.0981091	0.186404
LINC01087	black	-0.197779	0.00728041	0.197779	0.00728041	0.538681	3.66963e-15	-0.0574565	0.439777	-0.174743	0.0179853	-0.0507159	0.49536	-0.251546	0.000592695	-0.0461776	0.534777	-0.0412114	0.579638	0.185729	0.0118285	-0.0438728	0.55538	-0.0554213	0.456174	0.0470958	0.526678	0.0337867	0.649789	-0.048158	0.517385	0.280075	0.000123056	-0.0221266	0.766231	-0.0540864	0.467112	-0.180285	0.0145989	-0.0288352	0.698399
LINC01137	black	-0.242891	0.000922959	0.242891	0.000922959	0.46718	2.6133e-11	-0.0731855	0.324834	-0.054302	0.465335	-0.0359357	0.629128	-0.191496	0.00940847	-0.0622974	0.402153	0.107678	0.146814	0.116718	0.115603	0.156204	0.0347223	0.0124928	0.866702	0.222327	0.00248698	0.204658	0.00545143	0.275147	0.000163486	0.227792	0.00192686	0.0314332	0.672725	-0.098434	0.184943	-0.250163	0.000636825	0.19261	0.00899519
LINC01207	black	-0.101471	0.171686	0.101471	0.171686	0.150776	0.0416154	-0.0871494	0.24076	-0.0635001	0.39311	-0.0417114	0.575043	-0.046215	0.534446	-0.018256	0.806231	-0.0635166	0.392988	-0.0138743	0.852123	-0.0155361	0.834651	-0.0421691	0.570853	-0.0820256	0.269645	0.000602151	0.993545	-0.00545193	0.941609	0.13303	0.072613	0.200043	0.00662572	-0.0232183	0.755055	-0.104477	0.159275	0.0141018	0.849727
LINC01315	black	0.0514565	0.489076	-0.0514565	0.489076	-0.428459	1.44192e-09	-0.115838	0.118393	0.292141	5.99946e-05	-0.0329051	0.658343	0.0168099	0.821312	0.062911	0.397524	-0.105387	0.155655	-0.0360063	0.628455	0.123174	0.0966782	-0.0163097	0.826544	-0.0563715	0.448477	0.0372888	0.616264	0.302946	3.06637e-05	-0.0559362	0.451994	0.0593547	0.424791	0.151109	0.0411617	-0.0294607	0.692185	0.277366	0.000143945
LINC01342	black	-0.158444	0.0321727	0.158444	0.0321727	0.352354	9.99716e-07	-0.0566094	0.446561	-0.110112	0.137841	-0.0663132	0.372445	-0.156522	0.0343504	-0.0797896	0.282961	-0.0198954	0.789221	0.281169	0.000115451	-0.0538103	0.469392	-0.0495991	0.504914	0.0950307	0.200672	-0.0850107	0.252542	0.0309928	0.677052	0.22612	0.00208467	-0.039194	0.598349	-0.0709824	0.33965	-0.124395	0.0933899	-0.0581652	0.434147
LIPH	black	-0.286032	8.66619e-05	0.286032	8.66619e-05	0.429081	1.35716e-09	0.026677	0.719991	0.053991	0.467899	-0.0619592	0.404717	-0.172442	0.0195809	-0.114043	0.124247	-0.0407106	0.584257	-0.00117843	0.987368	0.154117	0.0372482	-0.098044	0.186698	0.114525	0.122653	-0.118029	0.111543	0.119915	0.105899	0.252141	0.000574597	-0.00931877	0.900365	-0.0900259	0.225525	-0.336762	3.14232e-06	-0.00530629	0.943166
LKAAEAR1	black	-0.0923522	0.213714	0.0923522	0.213714	0.157168	0.0336052	0.064134	0.388394	0.0267349	0.719409	0.0053756	0.942425	-0.0512871	0.490509	-0.00800394	0.914364	-0.00864614	0.907523	-0.00410208	0.956049	-0.0165028	0.824524	-0.0118662	0.873332	0.0451323	0.544074	-0.0204961	0.783012	0.034715	0.64083	-0.0455556	0.540299	-0.00472564	0.949377	-0.0173055	0.816136	-0.0716328	0.335232	0.00739051	0.920905
LMO4	black	0.0288516	0.698236	-0.0288516	0.698236	-0.497459	7.84185e-13	0.0356944	0.631434	0.239153	0.00111225	-0.0400106	0.590743	0.350989	1.10791e-06	0.0302078	0.68479	-0.0567382	0.445526	-0.0734585	0.323028	-0.101784	0.170362	-0.0447483	0.547509	-0.206944	0.00494187	-0.00329764	0.964662	-0.0666349	0.370124	-0.155874	0.0351112	-0.154381	0.0369199	-0.0342708	0.645111	0.0380542	0.609039	0.00212098	0.977267
LNX2	black	-0.364251	3.99985e-07	0.364251	3.99985e-07	0.524018	2.68919e-14	-0.0826226	0.266163	-0.091947	0.21574	0.145118	0.04999	-0.342423	2.08811e-06	-0.382456	9.14961e-08	0.066357	0.372128	0.0527956	0.477824	0.0232285	0.75495	-0.0653256	0.379622	0.125788	0.0897516	0.124669	0.0926659	-0.215036	0.00346341	0.232466	0.00154185	-0.029603	0.690774	-0.00394032	0.957781	-0.29369	5.45804e-05	-0.140286	0.058208
LOC100130856	black	-0.0905156	0.223002	0.0905156	0.223002	0.273044	0.000184258	0.156858	0.0339605	-0.00517976	0.944519	-0.0478505	0.520066	-0.123536	0.0956936	-0.0271491	0.715248	-0.0337674	0.649976	-0.0457798	0.538306	0.0489406	0.510593	-0.0596934	0.422148	0.187098	0.0112094	-0.0707294	0.341378	-0.0282618	0.704113	0.0402604	0.588425	-0.0205193	0.782773	-0.0468451	0.528882	-0.114585	0.122456	-0.0588599	0.428668
LOC100505938	black	-0.394187	3.36841e-08	0.394187	3.36841e-08	0.50798	2.13465e-13	0.0260993	0.725809	0.105236	0.156253	-0.0130529	0.860786	-0.384295	7.84335e-08	-0.182546	0.0133858	0.00365223	0.960865	0.089038	0.230679	0.103406	0.163619	-0.212135	0.00393998	0.214599	0.00353172	-0.213704	0.00367545	-0.143336	0.0529004	0.23808	0.0011728	-0.0281969	0.704761	0.0352123	0.636052	-0.432428	9.77936e-10	-0.114339	0.123267
LOC100506125	black	-0.100498	0.175857	0.100498	0.175857	0.340349	2.42768e-06	0.188499	0.0106051	0.039154	0.598723	-0.0556313	0.454467	-0.171645	0.0201617	-0.0475295	0.522873	-0.0316579	0.670521	0.0549276	0.460202	-0.0442644	0.551853	-0.0582188	0.433723	0.343123	1.98416e-06	-0.07567	0.308635	0.00104067	0.988845	-0.0101907	0.891097	-0.0168431	0.820965	-0.0526875	0.478727	-0.131211	0.0766461	-0.0425166	0.56768
LOC100506730	black	-0.210005	0.00432652	0.210005	0.00432652	0.433875	8.47743e-10	0.0132415	0.858795	-0.0791396	0.286914	0.0167095	0.822361	-0.290626	6.5775e-05	-0.125982	0.0892527	0.0601344	0.418722	-0.0835817	0.260634	-0.0842757	0.256682	-0.0713991	0.336815	0.355037	8.15769e-07	0.102912	0.165654	-0.137785	0.0628818	0.253563	0.000533378	-0.0682956	0.35829	-0.111284	0.133675	-0.165171	0.0254537	-0.229369	0.00178815
LOC100506813	black	-0.164162	0.0263773	0.164162	0.0263773	0.317028	1.22766e-05	0.000998653	0.989295	-0.0827313	0.265533	0.003191	0.965804	-0.0964426	0.194033	-0.0762984	0.304623	-0.0193401	0.794972	-0.0365772	0.623015	-0.0504537	0.497594	-0.0243184	0.743844	0.0725965	0.328754	0.198522	0.0070596	-0.00183307	0.980352	0.151284	0.0409251	-0.041151	0.580195	-0.0708321	0.340676	-0.112686	0.128818	0.0105237	0.887562
LOC100507472	black	-0.147522	0.0462735	0.147522	0.0462735	0.409306	8.76276e-09	0.163479	0.0270191	-0.0874579	0.239092	-0.114728	0.121987	-0.279278	0.000128884	-0.072343	0.33045	0.105155	0.156574	0.0257624	0.72921	-0.100924	0.174023	-0.19132	0.00947545	0.319072	1.07073e-05	-0.129073	0.0816135	-0.162443	0.0280169	0.097297	0.190094	-0.0770215	0.300049	-0.0225495	0.761896	-0.118113	0.111287	-0.212767	0.00383142
LOC100996902	black	0.0247732	0.739225	-0.0247732	0.739225	-0.283624	9.99524e-05	-0.0808469	0.276611	0.164656	0.0259213	-0.00598694	0.935891	-0.0711349	0.338611	-0.0129971	0.861375	-0.023663	0.750516	-0.00382534	0.959012	-0.0194769	0.793554	-0.00278464	0.970157	-0.0421351	0.571163	0.0878303	0.23709	-0.011504	0.877167	0.0539021	0.468634	-0.00948326	0.898615	0.0146443	0.844018	-0.0346933	0.641039	0.0563276	0.44883
LOC101926959	black	-0.203785	0.00565818	0.203785	0.00565818	0.597772	4.11777e-19	0.00882545	0.905614	-0.312056	1.70519e-05	0.0659388	0.375156	-0.220084	0.00275673	-0.098595	0.184222	0.130892	0.0773702	-0.0114988	0.877221	-0.051396	0.489588	-0.114172	0.123819	0.204997	0.00537315	-0.108552	0.143543	-0.130838	0.0774942	0.244232	0.000862645	-0.0813188	0.273808	-0.0852668	0.251111	-0.140554	0.0577239	-0.237247	0.00122191
LOC101926967	black	-0.252829	0.000554309	0.252829	0.000554309	0.475767	1.00099e-11	0.0749906	0.313011	-0.0473953	0.524049	-0.120892	0.103065	-0.121025	0.102683	-0.1018	0.170295	0.041711	0.575047	-0.0924975	0.212992	-0.0950714	0.200478	-0.124321	0.0935867	0.272656	0.000188356	-0.133976	0.0705853	-0.0899734	0.225797	0.269503	0.00022488	-0.0752512	0.311328	-0.112018	0.131113	-0.247029	0.000748277	-0.205447	0.00527054
LOC101927934	black	-0.094415	0.203617	0.094415	0.203617	0.250891	0.000613224	0.0849511	0.252876	0.0288388	0.698363	-0.014928	0.841035	-0.134489	0.0695049	-0.0222527	0.764938	0.0131669	0.859582	0.200198	0.00658306	-0.0155139	0.834883	-0.02347	0.752485	-0.0167878	0.821543	-0.0285991	0.70075	-0.0116307	0.875824	-0.040154	0.589412	-0.0136091	0.854917	0.00476638	0.948941	-0.102484	0.167427	0.0256025	0.730825
LOC101928211	black	-0.109051	0.141701	0.109051	0.141701	0.15859	0.0320121	0.0549478	0.460037	0.00130726	0.985987	0.179268	0.0151747	-0.109938	0.138469	-0.0361974	0.626631	-0.0224073	0.763353	-0.0263094	0.723692	-0.029231	0.694464	-0.0463861	0.532933	-0.0135706	0.855324	-0.0492912	0.507566	-0.0374266	0.614961	0.0262347	0.724445	0.077771	0.295357	-0.0429911	0.563362	-0.0428394	0.564741	-0.0450582	0.544736
LOC101928245	black	-0.224354	0.00226393	0.224354	0.00226393	0.561344	1.38712e-16	-0.00512569	0.945098	-0.0686631	0.355703	-0.0158611	0.831243	-0.265423	0.000281969	-0.0316704	0.670399	-0.0256875	0.729967	0.0502362	0.499451	0.0954751	0.198564	-0.0323211	0.664035	0.208739	0.00457217	0.0492691	0.507756	-0.0320913	0.666279	0.231351	0.00162669	-0.00490739	0.947432	-0.0384129	0.605666	-0.25818	0.000417646	0.0229701	0.757592
LOC101928707	black	-0.11543	0.119704	0.11543	0.119704	0.315033	1.40162e-05	0.0453002	0.542576	0.00230541	0.975291	-0.0208293	0.779575	-0.160906	0.0295569	-0.0265756	0.721011	-0.0253087	0.733798	-0.00457316	0.951008	-0.0243072	0.743958	-0.0156959	0.832975	0.127291	0.0859514	-0.00277112	0.970301	0.0158114	0.831763	0.0545546	0.46326	-0.00630526	0.93249	-0.0254925	0.731938	-0.148789	0.044411	0.0371496	0.617583
LOC101929036	black	-0.153659	0.0378227	0.153659	0.0378227	0.409321	8.75113e-09	0.115342	0.119987	-0.0584558	0.431851	-0.057718	0.437695	-0.191725	0.00932239	-0.056121	0.450498	-0.0409726	0.581839	-0.0448347	0.546735	-0.0456245	0.539686	-0.0697658	0.348013	0.508436	2.01538e-13	-0.0735535	0.322401	-0.0522256	0.482597	0.14037	0.0580557	-0.0251469	0.735436	-0.0567073	0.445774	-0.171925	0.019956	-0.0946679	0.202404
LOC101929454	black	-0.050214	0.499642	0.050214	0.499642	0.16719	0.023688	0.100302	0.176702	0.00747598	0.919994	-0.0261668	0.725129	-0.0636208	0.39221	-0.0208295	0.779573	0.0148585	0.841766	-0.024269	0.744346	-0.011656	0.875557	-0.0354105	0.634152	0.0416418	0.575682	-0.0160822	0.828926	-0.0320748	0.666441	-0.00903412	0.903393	-0.0154615	0.835433	-0.0249644	0.737285	-0.0666957	0.369687	-0.0449904	0.545342
LOC101930608	black	-0.139019	0.0605385	0.139019	0.0605385	0.355623	7.80121e-07	0.0350088	0.638005	-0.0880808	0.23575	-0.070988	0.339611	-0.185678	0.011852	-0.0904373	0.223404	0.0185432	0.803244	-0.0846744	0.254431	-0.0588839	0.42848	-0.0881675	0.235288	0.0659274	0.375238	-0.10812	0.145153	-0.0725898	0.328799	0.222817	0.00243126	-0.0475942	0.522307	-0.0738971	0.32014	-0.137116	0.0641814	-0.168862	0.0223065
LOC102723927	black	-0.114294	0.123416	0.114294	0.123416	0.245238	0.000819761	-0.0254779	0.732086	-0.106379	0.151777	0.0391121	0.599114	-0.0824028	0.267442	-0.025109	0.73582	-0.00636846	0.931815	-0.0233689	0.753517	-0.0304088	0.682805	-0.0356904	0.631473	0.0648513	0.3831	-0.0319193	0.667961	-0.0419101	0.573222	0.12223	0.0992796	-0.0238762	0.748344	-0.0250319	0.736602	-0.0779639	0.294157	-0.0676357	0.362964
LOC102724257	black	-0.364083	4.0529e-07	0.364083	4.0529e-07	0.545786	1.34938e-15	-0.402137	1.67323e-08	-0.158287	0.0323461	0.001319	0.985862	-0.176789	0.0166632	-0.107955	0.145772	-0.00274665	0.970564	0.122541	0.098416	0.119311	0.107682	-0.0275724	0.711004	0.0429307	0.563911	0.14939	0.0435492	0.196969	0.00752848	0.533882	7.11754e-15	0.150046	0.0426253	0.0749068	0.313553	-0.420626	3.05767e-09	0.178066	0.0158812
LOC102724387	black	-0.190872	0.00964752	0.190872	0.00964752	0.41136	7.25999e-09	0.0944521	0.203439	0.0113191	0.879125	-0.0814451	0.273061	-0.212762	0.0038322	-0.115083	0.120828	0.142396	0.0544908	0.0143153	0.847479	-0.111743	0.132068	-0.0906588	0.222267	0.0519332	0.485054	-0.115565	0.11927	-0.0471754	0.525978	0.144983	0.0502049	0.015896	0.830877	-0.083791	0.259438	-0.187382	0.0110844	-0.11446	0.122866
LOC102724985	black	-0.303963	2.87474e-05	0.303963	2.87474e-05	0.450416	1.57818e-10	0.228439	0.00186882	0.111418	0.133205	0.0439366	0.554804	-0.337061	3.07577e-06	-0.189595	0.010153	0.0119237	0.872722	-0.0303479	0.683406	0.0404072	0.587065	-0.303451	2.9698e-05	0.130902	0.0773479	-0.0367392	0.621476	-0.0961405	0.19544	0.0793279	0.285765	0.0170273	0.819041	-0.217142	0.00315087	-0.230261	0.00171378	-0.214197	0.00359556
LOC145837	black	-0.204693	0.00544337	0.204693	0.00544337	0.593088	9.07013e-19	-0.048986	0.510201	-0.208685	0.00458299	-0.00898612	0.903904	-0.243042	0.000915996	-0.0785796	0.290349	-0.0477031	0.521354	0.143958	0.0518691	-0.0268245	0.718508	-0.0872304	0.240321	0.305582	2.59262e-05	-0.0807342	0.277283	-0.0640039	0.38936	0.278512	0.000134733	0.132797	0.0731208	-0.0717813	0.334228	-0.213417	0.00372259	-0.100619	0.175333
LOC220077	black	-0.0342525	0.645287	0.0342525	0.645287	0.172166	0.0197804	0.0381801	0.607854	-0.0420826	0.571644	0.0212929	0.774799	-0.119573	0.106907	0.0104217	0.888644	0.144315	0.0512836	0.00204326	0.9781	0.00328279	0.964821	0.00653625	0.930023	0.0293125	0.693655	0.0204029	0.783975	0.0180232	0.808654	0.0454077	0.541617	0.0194138	0.794208	0.0764426	0.303707	-0.0337852	0.649803	0.0192056	0.796366
LOC285593	black	-0.0661456	0.373657	0.0661456	0.373657	0.199028	0.00691244	0.0755103	0.30966	-0.0532295	0.474208	-0.0260792	0.726012	-0.0780236	0.293786	-0.0336644	0.650973	0.0488579	0.511309	-0.0263979	0.7228	-0.0294249	0.69254	-0.0501086	0.500543	-0.00767152	0.917908	-0.0309373	0.677597	-0.0407112	0.584252	0.0333668	0.653857	-0.0277783	0.708944	-0.0202603	0.785448	-0.0686148	0.356042	-0.0660401	0.374421
LOC338667	black	-0.0931842	0.2096	0.0931842	0.2096	0.288932	7.28591e-05	0.176253	0.0170009	0.0137008	0.853951	-0.0366241	0.62257	-0.060734	0.414089	-0.0425269	0.567586	-0.0160347	0.829423	-0.0450164	0.545109	0.000923428	0.990101	-0.0593715	0.424659	0.347186	1.47128e-06	-0.075753	0.308103	-0.0441573	0.552816	-0.0175469	0.813617	-0.0375774	0.613536	-0.017633	0.81272	-0.115467	0.119585	-0.112756	0.128578
LOC400692	black	-0.0427295	0.56574	0.0427295	0.56574	-0.18012	0.0146908	0.0453448	0.542178	0.13107	0.0769649	-0.0357986	0.630438	-0.0865235	0.244167	-0.0334208	0.653334	-0.0326196	0.661123	-0.0320924	0.666269	0.0322881	0.664357	-0.0359222	0.629258	-0.0520593	0.483994	-0.0600775	0.419163	-0.0264852	0.721921	-0.0376734	0.612629	0.0490053	0.510034	-0.0363517	0.625161	0.0234495	0.752694	-0.0597741	0.42152
LOC400768	black	-0.167301	0.0235939	0.167301	0.0235939	0.486942	2.75669e-12	0.067293	0.365407	-0.076839	0.301199	-0.0360858	0.627696	-0.259255	0.000394267	-0.0540705	0.467243	-0.0157367	0.832546	-0.0471822	0.525919	-0.0387658	0.602356	-0.0541839	0.466308	0.453247	1.1729e-10	-0.0417459	0.574727	-0.0474791	0.523315	0.188487	0.0106105	0.0299011	0.687822	-0.0473011	0.524875	-0.189275	0.010283	-0.076497	0.303362
LOC401068	black	-0.146188	0.0483068	0.146188	0.0483068	0.343828	1.8844e-06	0.209214	0.00447855	0.0610428	0.411715	-0.0515931	0.487922	-0.110105	0.137866	-0.0782201	0.292568	-0.0372494	0.616638	-0.0863009	0.245387	-0.0541891	0.466266	-0.0897971	0.226712	0.218255	0.00299618	-0.0754598	0.309984	0.0102688	0.890267	0.0459819	0.536511	-0.0466953	0.530203	-0.0851318	0.251865	-0.158958	0.0316112	-0.0929919	0.210546
LOC727916	black	-0.119538	0.107007	0.119538	0.107007	0.26946	0.000225425	0.0746999	0.314896	0.0312875	0.674155	-0.0764811	0.303463	-0.185999	0.0117041	-0.00094655	0.989854	-0.0468366	0.528958	-0.0444532	0.550156	-0.0518657	0.485622	-0.0742517	0.317816	0.0810664	0.275305	-0.0827789	0.265257	-0.0280068	0.70666	0.0917305	0.216827	-0.0348022	0.639991	-0.0490557	0.509599	-0.152748	0.0389882	-0.0668275	0.36874
LONRF2	black	-9.50974e-05	0.998981	9.50974e-05	0.998981	0.549649	7.75491e-16	0.0686139	0.356049	-0.437113	6.1436e-10	-0.068499	0.356857	-0.424176	2.18002e-09	-0.164387	0.0261688	0.0784223	0.291318	-0.0331429	0.656032	0.0142095	0.848592	-0.155094	0.0360472	0.311341	1.78673e-05	-0.0171906	0.817336	-0.196017	0.00782926	0.141942	0.0552737	-0.139332	0.0599557	-0.142445	0.0544069	0.0712264	0.337988	-0.287186	8.08976e-05
LOXL1-AS1	black	-0.324079	7.62656e-06	0.324079	7.62656e-06	0.531638	9.66734e-15	0.112159	0.130628	-0.0398866	0.591895	-0.0840596	0.257908	-0.252037	0.000577719	-0.19061	0.00974947	-0.0597215	0.421929	-0.0504502	0.497623	-0.0565404	0.447116	-0.149564	0.0433023	0.39743	2.53768e-08	-0.0430165	0.563131	-0.130497	0.0782781	0.259863	0.000381588	-0.0770829	0.299663	-0.183958	0.0126739	-0.294393	5.2279e-05	-0.235408	0.00133697
LPCAT2	black	0.103891	0.161641	-0.103891	0.161641	-0.439039	5.06457e-10	0.12661	0.0876576	0.0618679	0.405411	-0.0769593	0.300441	0.0721393	0.331817	-0.0735947	0.322129	-0.0554741	0.455745	-0.120301	0.104772	-0.035655	0.631811	-0.0483801	0.515453	-0.200107	0.00660809	-0.130384	0.078537	-0.110072	0.137984	-0.200025	0.00663089	-0.0891278	0.230207	0.00807672	0.913589	0.203002	0.00584946	-0.249864	0.000646772
LPIN1	black	0.311155	1.80862e-05	-0.311155	1.80862e-05	-0.684277	1.29494e-26	0.0934317	0.208387	0.119212	0.107975	-0.165964	0.0247471	0.312172	1.69225e-05	0.0135197	0.855861	-0.0445765	0.549049	-0.133253	0.0721303	-0.113933	0.124611	0.0828228	0.265002	-0.0552636	0.457459	-0.0398547	0.592192	0.0175449	0.813638	-0.284347	9.5778e-05	-0.0393768	0.596642	-0.0126572	0.864965	0.350896	1.11567e-06	-0.0999604	0.17819
LRBA	black	-0.35082	1.12207e-06	0.35082	1.12207e-06	0.668578	4.58507e-25	0.0934215	0.208437	-0.16047	0.0300067	0.042325	0.569428	-0.171068	0.0205909	-0.35379	8.96862e-07	0.0846475	0.254582	-0.0592732	0.425428	-0.10856	0.143512	-0.0844587	0.255647	0.21069	0.00419869	-0.127963	0.0842956	-0.234784	0.00137825	0.257901	0.000423921	-0.271606	0.000199858	-0.11891	0.108877	-0.291016	6.42393e-05	-0.420156	3.1967e-09
LRG1	black	-0.208634	0.00459313	0.208634	0.00459313	0.587343	2.34807e-18	-0.0468038	0.529247	-0.120836	0.103225	-0.0297617	0.689202	-0.325506	6.91614e-06	0.0123629	0.868076	0.00294454	0.968444	0.0636747	0.391808	0.104363	0.159733	-0.0772816	0.298415	0.103754	0.1622	-0.0391414	0.59884	0.0760533	0.306184	0.234641	0.0013878	-0.00735738	0.921259	0.0655617	0.377899	-0.274246	0.000172104	0.0559195	0.45213
LRP12	black	-0.00486277	0.94791	0.00486277	0.94791	-0.456572	8.24683e-11	0.234514	0.00139639	0.381223	1.01401e-07	-0.0978275	0.187678	0.0988844	0.182931	0.121314	0.101858	-0.0345735	0.642193	-0.110006	0.138223	-0.0788252	0.288839	-0.0955483	0.198219	-0.155384	0.035697	-0.129928	0.0795969	-0.082097	0.269227	-0.255376	0.000484798	-0.0967962	0.192395	-0.0784869	0.29092	0.0477691	0.520778	-0.180842	0.0142915
LRP2	black	-0.175597	0.0174229	0.175597	0.0174229	0.571112	3.1254e-17	-0.102565	0.16709	-0.29932	3.85263e-05	0.034745	0.640541	-0.307044	2.36066e-05	-0.1433	0.0529611	0.114883	0.121479	0.081688	0.271628	0.0054514	0.941615	-0.0980407	0.186713	0.454788	9.96745e-11	0.0981262	0.186327	-0.15611	0.0348325	0.305963	2.53015e-05	-0.101631	0.17101	0.0671339	0.366544	-0.169201	0.0220354	-0.151669	0.0404075
LRRC31	black	-0.180415	0.0145266	0.180415	0.0145266	0.305579	2.59314e-05	-0.063914	0.390028	-0.107006	0.149366	-0.0728875	0.326813	-0.0265524	0.721244	-0.0754255	0.310205	0.176027	0.0171452	-0.045784	0.538268	-0.0421553	0.570979	-0.0799566	0.281952	-0.0159144	0.830684	-0.0820229	0.269661	-0.0664087	0.371755	0.238657	0.0011399	0.13039	0.078523	-0.0652083	0.380481	-0.156103	0.0348407	-0.151116	0.0411515
LRRC46	black	-0.15821	0.0324313	0.15821	0.0324313	0.530475	1.13205e-14	0.0945994	0.202732	-0.051395	0.489596	-0.0393963	0.596461	-0.23391	0.00143792	-0.0370009	0.618992	0.122506	0.0985147	0.021675	0.770869	-0.00589364	0.936888	-0.00694867	0.92562	0.338075	2.86024e-06	-0.0428051	0.565052	0.00610901	0.934587	0.100942	0.173946	0.0903404	0.223902	-0.0309992	0.676989	-0.189179	0.0103224	0.00216033	0.976845
LRRC6	black	-0.0661621	0.373537	0.0661621	0.373537	0.384989	7.3985e-08	-0.0756182	0.308967	-0.213565	0.00369808	0.111188	0.134013	-0.336836	3.12562e-06	-0.00572062	0.938737	-0.013185	0.859392	-0.010173	0.891285	-0.00866616	0.90731	-0.081039	0.275467	0.159031	0.0315318	-0.017055	0.818751	0.0458785	0.537429	0.117957	0.111763	0.0902727	0.224251	0.073465	0.322985	-0.0326275	0.661046	-0.0698747	0.347259
LRRC73	black	-0.137202	0.0640146	0.137202	0.0640146	0.387445	6.01069e-08	0.103631	0.1627	0.0141386	0.849338	-0.0382268	0.607415	-0.14646	0.0478854	0.0177409	0.811595	-0.0387662	0.602351	-0.00986157	0.894594	-0.0202243	0.78582	-0.0499962	0.501506	0.49384	1.2146e-12	-0.0546407	0.462553	0.0293101	0.693678	0.121262	0.102007	-0.00715761	0.92339	-0.0383856	0.605922	-0.205319	0.00529955	-0.00733369	0.921512
LRTOMT	black	-0.0481275	0.517651	0.0481275	0.517651	0.38886	5.32837e-08	0.207941	0.00473342	0.00885956	0.905251	0.000222616	0.997614	-0.169368	0.0219026	-0.00102276	0.989037	-0.0707435	0.341282	-0.0148108	0.842267	0.000228381	0.997552	0.0697615	0.348042	0.230315	0.00170935	-0.0476835	0.521526	-0.0182117	0.806692	-0.049439	0.506292	0.0127032	0.864479	-0.00970975	0.896207	-0.119832	0.106143	0.0382142	0.607533
LURAP1L	black	-0.0991661	0.181681	0.0991661	0.181681	0.400306	1.96915e-08	0.15906	0.0315006	-0.152576	0.0392122	0.0896238	0.227613	-0.290449	6.64836e-05	-0.189214	0.010308	-0.00318696	0.965847	-0.055824	0.452903	-0.00467852	0.949881	-0.248143	0.000706756	0.00836827	0.910482	-0.0628269	0.398156	-0.108497	0.143747	-0.0224512	0.762903	-0.0495802	0.505077	-0.0650428	0.381694	-0.0133561	0.857586	-0.243388	0.000900166
LY6G5C	black	-0.0933872	0.208604	0.0933872	0.208604	0.373296	1.94379e-07	0.140451	0.0579099	-0.0665718	0.370579	-0.0277227	0.7095	-0.0850274	0.252449	-0.029929	0.687546	-0.0441154	0.553193	-0.0442782	0.551729	-0.0302795	0.684081	-0.0320472	0.666711	0.481637	5.114e-12	-0.0190785	0.797685	-0.0334354	0.653192	0.0940873	0.205198	0.122919	0.097375	-0.0399003	0.591767	-0.128768	0.082344	-0.063403	0.393836
LYPD6	black	-0.157981	0.032686	0.157981	0.032686	0.567001	5.88712e-17	-0.00155218	0.983362	-0.286633	8.36179e-05	-0.0668922	0.368276	-0.303081	3.04022e-05	-0.109194	0.141174	0.173747	0.0186619	0.0887261	0.232323	-0.0703536	0.343956	-0.102676	0.16663	0.303048	3.04675e-05	-0.100109	0.177542	-0.120011	0.105619	0.231959	0.00157988	-0.0889468	0.231159	-0.0774777	0.297187	-0.106717	0.150475	-0.227459	0.00195744
LYPD6B	black	-0.319045	1.07266e-05	0.319045	1.07266e-05	0.623887	3.93897e-21	0.00185777	0.980087	-0.133653	0.0712729	-0.0671088	0.366723	-0.131061	0.0769854	-0.127485	0.0854703	0.00614698	0.934181	-0.00880885	0.905791	-0.0430601	0.562736	-0.14572	0.0490367	0.380586	1.0691e-07	-0.0725816	0.328853	-0.165196	0.0254308	0.335206	3.51097e-06	-0.119289	0.107746	-0.00562475	0.939762	-0.329978	5.07424e-06	-0.212891	0.00381042
MAATS1	black	-0.155127	0.0360065	0.155127	0.0360065	0.420571	3.07374e-09	-0.188741	0.0105037	-0.294644	5.1479e-05	-0.0318758	0.668387	-0.305614	2.5874e-05	-0.144409	0.0511318	0.0654365	0.378812	-0.071877	0.333582	0.051796	0.48621	0.00730142	0.921856	0.331459	4.57464e-06	-0.0286674	0.700069	-0.0459772	0.536554	0.360889	5.20133e-07	0.200855	0.00640402	-0.105421	0.155521	-0.105841	0.153873	-0.0785964	0.290245
MAGED2	black	-0.419259	3.47936e-09	0.419259	3.47936e-09	0.803946	1.03343e-42	0.216903	0.00318493	-0.122893	0.0974453	0.00877681	0.906132	-0.373651	1.88869e-07	-0.252391	0.000567129	0.0274768	0.711962	-0.140864	0.0571698	-0.0369823	0.619168	-0.37416	1.8123e-07	0.23729	0.0012193	-0.0988136	0.183246	-0.307096	2.35266e-05	0.239711	0.00108188	-0.145374	0.0495824	-0.0442731	0.551774	-0.361011	5.15235e-07	-0.378772	1.24234e-07
MAGI3	black	-0.275846	0.000157082	0.275846	0.000157082	0.524242	2.61061e-14	-0.0867373	0.243	-0.249197	0.000669439	0.076407	0.303933	-0.332023	4.39689e-06	-0.200653	0.00645862	0.058404	0.432259	0.107687	0.146778	0.150254	0.0423352	-0.173625	0.0187459	0.0615051	0.408176	0.0922577	0.214185	-0.349034	1.28248e-06	0.280658	0.000118943	-0.140542	0.057747	0.00739564	0.920851	-0.198547	0.00705215	-0.273128	0.000183385
MALT1	black	0.293832	5.41082e-05	-0.293832	5.41082e-05	-0.499129	6.3978e-13	-0.351139	1.09544e-06	-0.11318	0.127138	-0.0577136	0.437729	0.240826	0.00102353	0.120432	0.104393	-0.0183621	0.805128	0.265277	0.000284241	-0.00999829	0.893141	0.307727	2.25898e-05	-0.22295	0.00241632	0.235251	0.00134726	0.175704	0.0173538	-0.0215754	0.771893	0.21703	0.00316673	0.11862	0.10975	0.292097	6.01564e-05	0.276081	0.000154979
MAML2	black	0.397737	2.47009e-08	-0.397737	2.47009e-08	-0.724423	4.66273e-31	0.00495929	0.946877	-0.0588373	0.428846	-0.0526241	0.479257	0.103153	0.164656	0.112714	0.12872	-0.0300071	0.686773	0.0201086	0.787016	0.0175208	0.81389	0.0461434	0.53508	-0.333605	3.93289e-06	-0.0873253	0.239808	-0.00403454	0.956772	-0.31849	1.11337e-05	-0.0603951	0.416703	-0.0240817	0.746252	0.471661	1.58898e-11	-0.0277435	0.709292
MAMLD1	black	0.307165	2.34233e-05	-0.307165	2.34233e-05	-0.483863	3.95081e-12	0.18874	0.0105043	0.16778	0.0231925	-0.012831	0.863129	-0.00680969	0.927104	0.198632	0.00702749	-0.0684212	0.357405	-0.0565328	0.447177	0.0480891	0.517985	-0.0154036	0.836041	-0.0423367	0.569322	-0.0656666	0.377134	0.00671914	0.92807	-0.344552	1.78695e-06	0.0290224	0.696537	-0.0138359	0.852527	0.30176	3.30517e-05	0.0381157	0.60846
MAP2	black	0.0581811	0.434021	-0.0581811	0.434021	-0.326642	6.39579e-06	-0.107273	0.148349	0.0376164	0.613167	-0.145872	0.0487988	-0.0548063	0.461195	-0.0857257	0.24856	0.0123017	0.868723	0.0277626	0.709101	0.0541984	0.466189	0.0469036	0.528368	0.013343	0.857724	0.0499086	0.502256	-0.137143	0.0641286	0.000529368	0.994325	0.0171818	0.817427	0.0907485	0.221809	0.0777535	0.295465	0.0172522	0.816692
MAP2K4	black	-0.0652612	0.380093	0.0652612	0.380093	0.391888	4.10973e-08	0.0440121	0.554124	-0.197715	0.00729981	0.0455979	0.539923	-0.249737	0.000651021	-0.0594211	0.424272	0.21678	0.00320273	0.0297575	0.689243	-0.114183	0.123782	0.0277947	0.708779	0.385641	7.0024e-08	0.0807918	0.27694	-0.0910816	0.22011	0.122704	0.0979664	-0.0344252	0.643621	-0.021809	0.769492	-0.0365279	0.623484	-0.189712	0.0101056
MAP2K6	black	0.240579	0.00103622	-0.240579	0.00103622	-0.382723	8.94807e-08	0.0241221	0.745841	0.188106	0.0107719	-0.00184857	0.980186	0.113444	0.126248	0.0836724	0.260115	-0.0351771	0.636389	0.0833359	0.262044	0.00510783	0.945289	0.327356	6.08791e-06	-0.143899	0.0519653	0.157212	0.0335547	0.117116	0.114358	-0.26266	0.000327984	0.0752359	0.311426	0.0565942	0.446683	0.142473	0.0543604	0.229674	0.00176236
MAP4K4	black	0.0468389	0.528937	-0.0468389	0.528937	-0.595396	6.15595e-19	0.0133054	0.858121	0.426932	1.67199e-09	-0.0198727	0.789455	0.476554	9.15443e-12	0.210798	0.00417883	-0.0332094	0.655385	-0.0752236	0.311505	-0.13817	0.0621428	0.251849	0.000583418	-0.23518	0.00135192	-0.12298	0.097208	0.0611062	0.411229	-0.170071	0.0213515	0.0168403	0.820994	-0.159851	0.0306543	-0.0200139	0.787996	0.10059	0.175457
MAP7	black	-0.468748	2.19743e-11	0.468748	2.19743e-11	0.580492	7.12566e-18	-0.0838148	0.259302	0.0349096	0.638958	0.111752	0.132039	-0.503734	3.62845e-13	-0.193618	0.00863533	0.0852134	0.251409	0.0444282	0.55038	-0.0158254	0.831617	-0.416454	4.52803e-09	0.206894	0.00495261	-0.102484	0.167429	0.0198332	0.789865	0.371158	2.31e-07	-0.000897277	0.990382	-0.0318718	0.668427	-0.431049	1.11983e-09	-0.164954	0.0256497
MAPRE2	black	0.158349	0.0322779	-0.158349	0.0322779	-0.649114	2.85536e-23	0.119588	0.106862	0.2394	0.0010987	0.000760284	0.99185	0.483546	4.09921e-12	0.172201	0.0197547	-0.0305438	0.681474	0.0024569	0.973668	0.0119229	0.872731	0.164945	0.0256576	-0.0508936	0.493848	-0.0757143	0.308351	0.0577754	0.437239	-0.334949	3.57558e-06	-0.143005	0.0534568	-0.0905425	0.222863	0.187304	0.0111185	0.0335814	0.651776
MAPT	black	-0.0690615	0.352912	0.0690615	0.352912	0.629867	1.27599e-21	-0.224465	0.00225232	-0.448259	1.97516e-10	0.0694074	0.3505	-0.460276	5.54551e-11	-0.105719	0.154348	0.0970483	0.191234	0.0963058	0.194669	0.0880299	0.236022	-0.127747	0.0848243	0.130556	0.0781423	0.0557857	0.453214	0.0512035	0.491218	0.359933	5.60164e-07	0.0717909	0.334164	0.0608434	0.413247	-0.0588615	0.428656	0.0518856	0.485455
MAS1	black	-0.0540055	0.467779	0.0540055	0.467779	0.154129	0.0372332	0.0360593	0.627949	-0.00680428	0.927161	-0.0186468	0.802168	-0.125717	0.0899324	-0.0348195	0.639825	-0.00498468	0.946606	0.0836322	0.260345	0.122918	0.0973786	-0.0484914	0.514486	-0.014193	0.848766	-0.0686305	0.355932	-0.0256213	0.730636	0.0545832	0.463025	-0.0223217	0.764231	-0.0354861	0.633428	-0.0565979	0.446654	0.0211974	0.775782
MATN3	black	-0.297414	4.33834e-05	0.297414	4.33834e-05	0.49959	6.04674e-13	-0.123057	0.0969956	-0.256542	0.000455736	-0.0467652	0.529587	-0.213862	0.00364968	-0.099383	0.180723	0.0182859	0.80592	0.184485	0.0124173	-0.036501	0.62374	-0.0993088	0.18105	0.0341517	0.64626	0.198529	0.0070574	-0.0973728	0.189747	0.28464	9.41287e-05	-0.0174685	0.814435	-0.00836365	0.910532	-0.187787	0.0109083	-0.0636012	0.392356
MBD2	black	0.477225	8.48202e-12	-0.477225	8.48202e-12	-0.535388	5.78789e-15	0.142829	0.0537537	-0.00722408	0.922681	-0.0374594	0.614651	0.30464	2.75338e-05	0.0850465	0.252342	-0.0507627	0.494961	-0.0695915	0.349221	-0.0901911	0.224672	0.195981	0.00784085	-0.301636	3.33104e-05	-0.0512593	0.490745	0.0174186	0.814956	-0.437639	5.82881e-10	-0.0603632	0.416951	0.0451193	0.54419	0.46726	2.59015e-11	-0.0420771	0.571694
MBNL3	black	0.445247	2.695e-10	-0.445247	2.695e-10	-0.581262	6.29878e-18	-0.00842738	0.909853	-0.146154	0.0483592	0.0173665	0.8155	0.418676	3.67582e-09	0.068572	0.356343	-0.0728771	0.326883	-0.038187	0.607789	0.00274454	0.970586	0.178563	0.0155855	-0.279575	0.000126684	0.0182933	0.805843	-0.0428784	0.564386	-0.368789	2.79261e-07	-0.0727866	0.327485	0.0390636	0.599568	0.493813	1.21853e-12	-0.0193516	0.794853
MCAM	black	0.175905	0.0172239	-0.175905	0.0172239	-0.501065	5.04582e-13	-0.122975	0.097222	0.261167	0.00035566	0.00864678	0.907516	0.00277248	0.970287	-0.0782073	0.292647	-0.0556714	0.454141	0.0609212	0.412649	0.0279507	0.707219	0.0648645	0.383003	-0.270391	0.000213982	-0.0106379	0.88635	0.00130116	0.986053	-0.120238	0.104954	0.0667555	0.369257	-0.0472941	0.524936	0.122787	0.0977374	0.164153	0.0263854
MCCC2	black	-0.0641689	0.388136	0.0641689	0.388136	0.61563	1.79528e-20	0.137724	0.0629984	-0.317352	1.2014e-05	-0.0404726	0.586459	-0.27511	0.000163835	-0.0870345	0.241382	0.0603747	0.416862	-0.0158797	0.831047	-0.0400489	0.590387	-0.160929	0.0295329	0.309118	2.06482e-05	0.010377	0.889119	-0.184957	0.012191	0.148301	0.0451217	-0.0456721	0.539263	-0.0182793	0.805989	-0.0617147	0.406578	-0.207405	0.00484445
MDH1B	black	-0.113215	0.127021	0.113215	0.127021	0.247884	0.000716203	0.037644	0.612907	-0.0589788	0.427735	-0.0412415	0.579362	-0.174063	0.0184452	-0.0452093	0.543387	-0.018266	0.806127	-0.0593706	0.424666	-0.0357364	0.631033	-0.058194	0.433919	0.32297	8.22619e-06	-0.0807494	0.277192	-0.0275861	0.710868	0.115738	0.118713	-0.0355386	0.632925	-0.056839	0.444716	-0.0720841	0.332188	-0.159646	0.0308723
MED13L	black	-0.113385	0.126445	0.113385	0.126445	0.611534	3.74789e-20	-0.237153	0.00122752	-0.406489	1.13198e-08	0.125914	0.0894278	-0.33517	3.51976e-06	-0.0821922	0.268671	-0.00299445	0.967909	0.0488349	0.511508	0.0205516	0.78244	-0.0274415	0.712315	0.358139	6.43362e-07	0.0890624	0.230551	-0.0902049	0.224601	0.347404	1.44773e-06	0.0168054	0.821359	0.0457646	0.538441	-0.111259	0.133762	-0.00397978	0.957358
MED29	black	-0.283519	0.000100573	0.283519	0.000100573	0.516158	7.5243e-14	-0.157252	0.0335082	-0.117768	0.112342	0.0273179	0.713555	-0.182274	0.0135271	-0.167009	0.023842	-0.00898745	0.90389	0.075458	0.309996	0.103064	0.165026	-0.0621745	0.403083	0.195608	0.00796178	-0.0775947	0.296456	-0.0998042	0.178873	0.3708	2.37732e-07	0.158404	0.0322172	0.0297336	0.68948	-0.349338	1.25371e-06	-0.00329545	0.964685
MET	black	0.221474	0.00258658	-0.221474	0.00258658	-0.582949	4.80008e-18	0.0979073	0.187316	0.101832	0.17016	-0.0871969	0.240502	0.106778	0.15024	-0.0445452	0.54933	-0.00379496	0.959337	-0.0737776	0.320925	-0.0112258	0.880115	-0.165769	0.0249195	-0.315573	1.35234e-05	-0.153166	0.0384504	-0.0333517	0.654004	-0.246711	0.000760557	-0.158079	0.0325767	0.0959154	0.196493	0.286539	8.40852e-05	-0.117445	0.113338
METRN	black	-0.359115	5.96718e-07	0.359115	5.96718e-07	0.570327	3.52928e-17	-0.138559	0.0614026	0.0934078	0.208504	0.188272	0.0107009	-0.335951	3.32942e-06	-0.0119149	0.872816	-0.0187477	0.80112	-0.00660995	0.929236	0.0597594	0.421634	0.0310816	0.676178	0.079177	0.286686	0.0870791	0.241141	0.198183	0.00715956	0.310352	1.90579e-05	0.0502142	0.49964	-0.0405981	0.585298	-0.43811	5.55992e-10	0.216507	0.00324233
MFGE8	black	0.0905805	0.222669	-0.0905805	0.222669	-0.443882	3.0994e-10	-0.175881	0.0172393	0.125587	0.0902676	0.0213504	0.774207	-0.0318572	0.66857	0.0448952	0.546194	-0.0486461	0.513143	-0.0045115	0.951668	0.0313955	0.673095	0.0772849	0.298394	-0.154231	0.0371066	0.0827305	0.265537	0.0996501	0.179548	0.0131963	0.859272	0.00978368	0.895421	0.0630834	0.396229	0.0507316	0.495225	0.242966	0.000919509
MGAM	black	-0.130912	0.0773248	0.130912	0.0773248	0.227968	0.00191094	0.0431349	0.562056	-0.0752224	0.311513	-0.02443	0.742709	-0.0761602	0.305502	-0.0262269	0.724523	-0.0481383	0.517557	0.130835	0.0775007	-0.0137341	0.853599	-0.0395207	0.595301	0.119749	0.106388	-0.0323676	0.663581	-0.0313208	0.673828	0.0520446	0.484117	-0.0318203	0.668931	-0.00588746	0.936954	-0.0843824	0.256079	-0.046038	0.536014
MIA	black	-0.00592	0.936606	0.00592	0.936606	-0.391234	4.34764e-08	-0.0825629	0.26651	0.186562	0.0114482	-0.0519533	0.484885	-0.0059789	0.935977	-0.101725	0.170614	-0.0706392	0.341996	-0.0187522	0.801073	0.0378716	0.610759	-0.0103111	0.889819	-0.160498	0.029977	-0.0948762	0.201408	-0.0112745	0.879599	0.0212793	0.774939	-0.0518407	0.485833	0.146938	0.0471552	-0.0405595	0.585654	0.0199081	0.78909
MIEF1	black	0.0923678	0.213637	-0.0923678	0.213637	-0.33918	2.64157e-06	0.182415	0.0134535	0.267806	0.000247173	-0.259415	0.0003909	0.113155	0.127224	0.126616	0.0876407	0.0323478	0.663774	-0.0581679	0.434126	-0.0624556	0.400956	-0.0971203	0.190904	0.076601	0.302703	-0.104571	0.158898	0.0705207	0.342808	-0.181278	0.0140549	-0.0979604	0.187076	-0.110737	0.135608	0.0588875	0.428451	0.035819	0.630243
MIPOL1	black	-0.16958	0.0217352	0.16958	0.0217352	0.480549	5.79725e-12	0.118272	0.110802	-0.0668408	0.368644	0.193805	0.00856983	-0.263092	0.000320361	-0.115561	0.119283	0.0255981	0.73087	-0.0431456	0.561959	-0.0419632	0.572736	-0.111565	0.132688	0.179779	0.0148827	-0.12455	0.0929804	-0.10189	0.169918	0.0695325	0.349631	-0.0581862	0.433981	-0.0651351	0.381017	-0.126452	0.0880568	-0.249304	0.00066573
MIR4296	black	-0.105359	0.155765	0.105359	0.155765	0.285091	9.16488e-05	0.0523943	0.481181	-0.0217059	0.770551	-0.00520215	0.94428	-0.157972	0.0326969	-0.035613	0.632213	0.174828	0.0179288	-0.0388466	0.601599	-0.0321613	0.665595	-0.043048	0.562845	0.00239787	0.9743	-0.0577146	0.437722	-0.0147604	0.842797	0.168525	0.0225791	-0.0147201	0.84322	0.033555	0.652033	-0.141881	0.0553799	-0.0493961	0.506661
MIRLET7BHG	black	-0.14522	0.0498271	0.14522	0.0498271	0.343246	1.9664e-06	0.0568734	0.444441	-0.0959563	0.196301	-0.0873149	0.239864	-0.278234	0.000136915	-0.0916132	0.217418	0.211249	0.00409682	-0.0875484	0.238604	-0.070645	0.341956	-0.11781	0.112214	0.293621	5.48138e-05	-0.139315	0.0599863	-0.0748847	0.313697	0.228305	0.00188076	-0.0554555	0.455896	0.089599	0.227742	-0.130836	0.0774979	-0.158536	0.032072
MISP	black	-0.334799	3.61377e-06	0.334799	3.61377e-06	0.557893	2.32132e-16	-0.145926	0.0487145	0.00644559	0.930991	-0.00824515	0.911794	-0.218985	0.00289839	-0.0569577	0.443764	-0.0862246	0.245807	0.108931	0.142141	-0.00793769	0.915071	-0.0280765	0.705963	0.0938007	0.206588	0.161299	0.0291565	0.0890898	0.230406	0.346243	1.57765e-06	0.192564	0.00901209	-0.0717838	0.334211	-0.383364	8.48054e-08	0.221059	0.00263635
MKL2	black	0.0267141	0.719618	-0.0267141	0.719618	0.571562	2.91446e-17	0.0826199	0.266179	-0.485513	3.25913e-12	0.0511099	0.492011	-0.420803	3.00673e-09	-0.0685087	0.356788	0.0252771	0.734118	0.0743082	0.317447	0.0264668	0.722106	-0.216185	0.00328956	0.24423	0.000862727	-0.0441535	0.552851	-0.440371	4.42794e-10	0.102359	0.16795	-0.237376	0.00121418	0.0105606	0.88717	0.100916	0.174058	-0.400009	2.02153e-08
MLPH	black	-0.393666	3.52412e-08	0.393666	3.52412e-08	0.854336	2.48051e-53	-0.27972	0.000125622	-0.329783	5.1438e-06	-0.000753179	0.991926	-0.40305	1.54229e-08	-0.100588	0.175469	0.0689231	0.35388	0.0537917	0.469546	0.0570442	0.443071	-0.21123	0.00410015	0.204028	0.00559988	0.0286579	0.700164	0.0526719	0.478858	0.576399	1.3662e-17	0.0960149	0.196027	0.0232115	0.755124	-0.411643	7.07384e-09	-0.030772	0.679224
MMEL1	black	-0.38844	5.52292e-08	0.38844	5.52292e-08	0.66939	3.83256e-25	-0.183627	0.0128379	-0.0374747	0.614506	0.0618438	0.405594	-0.354465	8.5204e-07	-0.0300776	0.686076	0.0388444	0.601619	0.0454282	0.541434	0.0802816	0.279994	-0.030237	0.684501	0.0427252	0.56578	-0.046081	0.535633	0.0380847	0.608752	0.396341	2.79174e-08	0.20041	0.0065247	-0.0131342	0.859928	-0.458618	6.62734e-11	0.135348	0.0677262
MMP17	black	-0.00386612	0.958575	0.00386612	0.958575	0.294766	5.10929e-05	0.130066	0.0792758	-0.0746038	0.31552	-0.0531659	0.474737	-0.165584	0.0250832	-0.0488714	0.511192	-0.0212186	0.775564	-0.058696	0.429957	-0.0426131	0.566801	-0.0669488	0.36787	0.0806599	0.277727	-0.0367029	0.62182	-0.031364	0.673404	0.0646342	0.384698	-0.0124202	0.867471	-0.0583106	0.432997	-0.0174824	0.814291	-0.053024	0.475919
MORF4L2	black	-0.467386	2.55451e-11	0.467386	2.55451e-11	0.549357	8.08857e-16	-0.174731	0.0179938	0.062621	0.399708	0.0475788	0.522442	-0.408952	9.05088e-09	-0.14343	0.052743	-0.0426257	0.566686	0.0946357	0.202558	-0.0272533	0.714202	-0.203122	0.00581979	0.0342388	0.645419	0.0358426	0.630018	-0.122435	0.09871	0.41088	7.58733e-09	-0.158513	0.032097	-0.0347191	0.640791	-0.495598	9.82721e-13	-0.114013	0.124344
MPG	black	-0.194509	0.00832766	0.194509	0.00832766	0.36174	4.86829e-07	-0.051692	0.487087	-0.021848	0.769091	0.102384	0.167845	-0.200853	0.00640461	-0.00957388	0.897652	-0.117246	0.113954	0.0976981	0.188265	0.0836495	0.260246	-0.0491594	0.508702	0.0725029	0.329379	0.129422	0.0807868	0.117909	0.111911	0.117863	0.11205	-0.0667751	0.369116	-0.0246372	0.740605	-0.214483	0.00354999	0.203197	0.00580143
MPP2	black	-0.177905	0.0159781	0.177905	0.0159781	0.52291	3.11387e-14	0.155601	0.0354361	-0.024383	0.743187	-0.0646184	0.384814	-0.234945	0.00136749	-0.0645794	0.385101	0.0670372	0.367236	-0.056332	0.448795	-0.050038	0.501148	-0.0785729	0.29039	0.491298	1.6463e-12	-0.0915995	0.217486	-0.0499066	0.502274	0.131554	0.0758718	-0.0308463	0.678493	-0.0650755	0.381453	-0.217449	0.0031074	-0.0945865	0.202794
MPV17L	black	-0.0363198	0.625465	0.0363198	0.625465	0.454491	1.02855e-10	-0.234669	0.00138594	-0.391287	4.32812e-08	0.117391	0.113504	-0.319901	1.01269e-05	-0.1454	0.0495409	-0.0779094	0.294495	0.0787763	0.289139	0.215519	0.00338936	-0.0312605	0.674421	0.0574026	0.440207	0.0610491	0.411667	0.213325	0.0037377	0.24775	0.000721152	0.0543668	0.464803	-0.0201816	0.786262	-0.0260648	0.726157	0.0911788	0.219615
MREG	black	-0.378322	1.28925e-07	0.378322	1.28925e-07	0.623442	4.27931e-21	0.0821974	0.26864	-0.0859624	0.247251	0.0786379	0.28999	-0.0915655	0.217658	0.0106542	0.886177	0.0414871	0.577103	0.00760953	0.918569	-0.0537982	0.469492	-0.169872	0.0215065	0.148407	0.0449667	-0.00932349	0.900314	-0.241187	0.00100524	0.183944	0.0126811	-0.152696	0.0390557	0.0416944	0.575199	-0.376105	1.54655e-07	-0.232864	0.00151257
MRPS30	black	-0.178071	0.0158786	0.178071	0.0158786	0.690635	2.86307e-27	0.11025	0.137346	-0.299309	3.85526e-05	0.103373	0.163753	-0.389901	4.87456e-08	-0.170392	0.0211042	0.0408044	0.583391	0.00732442	0.92161	0.0676198	0.363077	-0.167322	0.0235766	0.447178	2.20898e-10	-0.130165	0.0790444	-0.18742	0.0110677	0.129513	0.0805707	-0.143439	0.0527288	-0.0299893	0.686949	-0.11086	0.135172	-0.282442	0.00010715
MSI2	black	-0.507773	2.19089e-13	0.507773	2.19089e-13	0.629822	1.28705e-21	-0.430857	1.14104e-09	-0.092832	0.211335	0.0891718	0.229976	-0.195143	0.0081148	-0.227991	0.00190884	0.051018	0.492791	0.110237	0.137393	0.022548	0.761911	0.0187851	0.800731	0.242958	0.000919897	0.106502	0.151303	0.0226023	0.761355	0.655832	7.1005e-24	0.138649	0.0612323	0.0518249	0.485967	-0.545259	1.45464e-15	0.0610162	0.411919
MSMB	black	-0.123262	0.0964374	0.123262	0.0964374	0.256086	0.000466903	-0.0473475	0.524468	-0.0234585	0.752602	0.232656	0.00152777	-0.142384	0.0545121	-0.0365295	0.623469	-0.0263073	0.723712	-0.0323468	0.663784	-0.00913462	0.902324	-0.0263154	0.723631	0.0314418	0.672641	-0.0236674	0.750472	0.0767954	0.301474	0.0865394	0.24408	-0.0276831	0.709896	0.00966716	0.89666	-0.139429	0.0597759	0.044236	0.552108
MSX2	black	-0.206152	0.00511348	0.206152	0.00511348	0.482915	4.41076e-12	-0.0436332	0.557544	-0.205711	0.00521121	0.0914989	0.217994	-0.298137	4.14768e-05	-0.09385	0.206348	0.160669	0.0298007	-0.100029	0.17789	-0.0837514	0.259664	-0.120859	0.103158	-0.0560764	0.45086	-0.0866541	0.243454	0.155137	0.0359946	0.210644	0.00420709	-0.052511	0.480203	-0.101778	0.170389	-0.155502	0.0355544	-0.0717487	0.334448
MTL5	black	-0.429582	1.29251e-09	0.429582	1.29251e-09	0.684278	1.29471e-26	0.0368815	0.620125	0.047207	0.5257	0.164766	0.0258211	-0.351328	1.08005e-06	-0.0586026	0.430693	0.0500889	0.500712	-0.0244553	0.742452	-0.0813892	0.273391	-0.132616	0.0735155	0.125806	0.0897056	0.0351908	0.636258	-0.0490386	0.509746	0.294039	5.34251e-05	-0.0429557	0.563684	-0.117246	0.113956	-0.421277	2.87458e-09	-0.0930403	0.210308
MUC1	black	-0.563405	1.01696e-16	0.563405	1.01696e-16	0.640332	1.67185e-22	-0.212815	0.00382331	0.0255633	0.731222	-0.0133565	0.857582	-0.265575	0.000279625	-0.166113	0.0246159	0.100303	0.176699	0.0923525	0.213713	0.066562	0.37065	-0.248141	0.00070683	0.1187	0.109507	0.0247283	0.739681	0.0291253	0.695514	0.523523	2.87175e-14	0.0452653	0.542887	-0.00420121	0.954988	-0.5932	8.90188e-19	-0.017303	0.816162
MYB	black	-0.49522	1.02852e-12	0.49522	1.02852e-12	0.805688	5.01605e-43	-0.308609	2.13399e-05	-0.173801	0.0186245	0.0920215	0.215366	-0.331984	4.40891e-06	-0.164986	0.025621	0.106268	0.152209	0.0741379	0.31856	0.0551364	0.458497	-0.0545068	0.463652	0.167743	0.0232228	0.0718158	0.333996	0.0444023	0.550613	0.595258	6.30061e-19	-0.020057	0.78755	0.0402168	0.588829	-0.519591	4.81646e-14	-0.0386642	0.603308
MYLIP	black	-0.180293	0.0145942	0.180293	0.0145942	0.489487	2.04153e-12	-0.212641	0.00385274	-0.33972	2.5406e-06	0.0108125	0.884497	-0.175423	0.0175361	-0.175455	0.0175157	0.00746972	0.92006	-0.0349754	0.638326	0.0906963	0.222076	-0.206276	0.00508625	0.0262949	0.723838	-0.0971835	0.190614	-0.0678859	0.361188	0.419298	3.46681e-09	0.108121	0.145146	-0.112661	0.128902	-0.159881	0.0306226	-0.113972	0.124482
MYO5C	black	-0.491859	1.53982e-12	0.491859	1.53982e-12	0.701528	1.96699e-28	-0.158183	0.0324619	-0.121992	0.0999443	0.0293502	0.693281	-0.456344	8.44975e-11	-0.344939	1.73687e-06	0.128315	0.0834359	0.0515296	0.488458	-0.000108121	0.998841	-0.318889	1.08401e-05	0.213675	0.00368005	-0.030298	0.683899	-0.133844	0.0708655	0.538939	3.53996e-15	-0.0374262	0.614965	0.0201912	0.786162	-0.451406	1.42301e-10	-0.259785	0.000383183
NAMPT	black	0.292042	6.03581e-05	-0.292042	6.03581e-05	-0.528373	1.50329e-14	0.0433968	0.559682	0.172808	0.0193191	0.0317036	0.670073	0.0621602	0.403192	0.0424636	0.568163	-0.0654593	0.378646	-0.0100181	0.892931	0.0641593	0.388208	0.0114694	0.877533	-0.209995	0.00432837	-0.0127972	0.863486	0.158953	0.0316167	-0.378191	1.30323e-07	-0.0354964	0.633329	0.159226	0.031321	0.279415	0.000127864	0.063051	0.396473
NAT1	black	-0.226298	0.00206731	0.226298	0.00206731	0.730227	9.13335e-32	-0.0807037	0.277465	-0.353869	8.91496e-07	0.163787	0.0267281	-0.281963	0.000110206	-0.137694	0.063056	0.105362	0.155754	0.128745	0.0823998	0.0548998	0.46043	-0.0343775	0.644081	0.203547	0.00571576	0.113772	0.12515	-0.135682	0.0670452	0.251984	0.000579334	-0.0185339	0.803341	0.0141789	0.848915	-0.167963	0.0230403	-0.118161	0.11114
NAT8	black	-0.0750091	0.312892	0.0750091	0.312892	0.264824	0.000291405	0.0843654	0.256175	0.0140791	0.849965	-0.0185729	0.802936	-0.0611612	0.410807	0.0508426	0.494282	-0.0236126	0.751031	-0.0240925	0.746141	-0.0149418	0.84089	-0.0354662	0.633618	0.121392	0.101637	-0.0535076	0.471899	0.0481156	0.517754	0.0471734	0.525995	-0.0064424	0.931025	-0.0255995	0.730856	-0.132038	0.0747904	0.0303104	0.683777
NBPF4	black	-0.21388	0.00364679	0.21388	0.00364679	0.537115	4.56017e-15	0.0937119	0.20702	-0.0587884	0.42923	0.0235003	0.752176	-0.26982	0.000220936	-0.0827153	0.265626	0.17247	0.0195609	-0.0775416	0.296788	-0.0647554	0.383805	-0.0850045	0.252577	0.437286	6.03853e-10	-0.0739048	0.320088	-0.0732553	0.324372	0.182261	0.0135335	-0.056129	0.450434	-0.0700195	0.346258	-0.210292	0.00427262	-0.170961	0.0206718
NBPF8	black	-0.120391	0.104509	0.120391	0.104509	0.328527	5.61365e-06	0.00211118	0.977372	-0.0868094	0.242607	-0.023224	0.754997	-0.131993	0.0748906	-0.0393486	0.596905	-0.0327479	0.659874	-0.0377126	0.612259	-0.0470786	0.526829	-0.0333544	0.653978	0.148977	0.0441395	0.0183846	0.804893	-0.0497668	0.503473	0.187346	0.0111002	-0.0336438	0.651172	-0.045081	0.544532	-0.127094	0.086442	-0.0683881	0.357638
NCAM2	black	-0.0975107	0.189118	0.0975107	0.189118	0.181411	0.0139834	-0.0532412	0.474111	-0.0422521	0.570094	0.0283737	0.702997	-0.00507023	0.945691	-0.0121662	0.870156	-0.0168972	0.820399	0.0841267	0.257527	-0.0123449	0.868267	0.0253438	0.733443	-0.0542997	0.465354	0.0248174	0.738777	-0.0476364	0.521937	0.104084	0.160858	0.0122816	0.868936	-0.0237345	0.749788	-0.0938105	0.20654	-0.0401947	0.589034
NCK1	black	0.244259	0.000861445	-0.244259	0.000861445	-0.650358	2.2125e-23	0.151499	0.0406355	0.190487	0.00979727	0.0281256	0.705472	0.36825	2.91527e-07	0.0442364	0.552104	-0.0478059	0.520456	0.0195943	0.792338	-0.0154315	0.835748	0.0881453	0.235406	-0.246521	0.00076795	-0.0894192	0.22868	-0.103619	0.162749	-0.435759	7.03189e-10	-0.178504	0.0156204	0.0259535	0.72728	0.307197	2.33746e-05	-0.0782686	0.292268
NCKAP5	black	-0.194653	0.00827889	0.194653	0.00827889	0.368971	2.75227e-07	0.108691	0.143028	-0.0828025	0.26512	0.0867354	0.24301	-0.206176	0.00510805	-0.0960985	0.195636	0.157532	0.0331904	0.0401892	0.589085	-0.0602777	0.417612	-0.101147	0.173069	0.132669	0.0734003	-0.0918336	0.216309	-0.132843	0.0730187	0.147409	0.0464431	-0.0746105	0.315477	-0.0816859	0.271641	-0.148246	0.045201	-0.294148	5.3071e-05
NCOA7	black	0.258807	0.000403848	-0.258807	0.000403848	-0.722005	9.08497e-31	-0.06526	0.380102	0.132852	0.0730011	-0.104091	0.160833	0.329706	5.17126e-06	0.0256679	0.730165	-0.0976627	0.188426	-0.109026	0.14179	0.0152633	0.837513	0.034729	0.640695	-0.350111	1.18324e-06	-0.157811	0.0328763	0.125292	0.0910333	-0.22783	0.00192349	0.0483792	0.51546	0.0251047	0.735864	0.286131	8.61542e-05	-0.00527626	0.943487
NDP	black	-0.159857	0.0306485	0.159857	0.0306485	0.426565	1.73234e-09	0.0054837	0.94127	-0.140208	0.058349	-0.0495002	0.505765	-0.203226	0.00579427	-0.0659752	0.374892	-0.0411593	0.580119	0.0280911	0.705817	-0.031476	0.672305	-0.061481	0.40836	0.299289	3.85998e-05	0.152985	0.0386825	-0.0764804	0.303467	0.183025	0.0131405	-0.0401802	0.589169	-0.0604353	0.416393	-0.14178	0.0555559	-0.0606817	0.414492
NDRG1	black	0.13781	0.0628322	-0.13781	0.0628322	-0.466731	2.74561e-11	0.167939	0.0230602	0.340169	2.45941e-06	-0.0926775	0.212099	-0.00927979	0.900779	-0.0241587	0.745468	-0.03346	0.652954	-0.0430635	0.562705	-0.0723103	0.330669	-0.11471	0.122045	-0.113929	0.124625	-0.142811	0.0537834	0.171557	0.0202265	-0.249138	0.000671457	-0.0355629	0.632692	-0.0277088	0.70964	0.109073	0.141618	0.0772081	0.298876
NDUFS5	black	0.0384246	0.605556	-0.0384246	0.605556	-0.261211	0.000354815	-0.00313189	0.966437	0.10915	0.141336	-0.0631694	0.395585	0.0419443	0.572909	0.0596448	0.422527	0.020801	0.779867	0.0290566	0.696197	0.00558436	0.940193	-0.135026	0.0683889	-0.0843231	0.256414	-0.146336	0.048077	-0.1289	0.0820285	-0.0568295	0.444793	-0.149091	0.0439764	-0.00345953	0.962928	0.018195	0.806866	-0.0669709	0.367711
NEBL	black	-0.507463	2.27798e-13	0.507463	2.27798e-13	0.627322	2.06758e-21	-0.192113	0.00917781	-0.036412	0.624587	0.0686594	0.35573	-0.401597	1.75579e-08	-0.306927	2.37848e-05	-0.0127466	0.86402	0.0169717	0.819622	0.0590686	0.427031	-0.135682	0.0670442	0.226092	0.00208742	-0.032983	0.657586	-0.151977	0.0399981	0.490512	1.80766e-12	0.00520311	0.94427	-0.00441663	0.952683	-0.514367	9.47643e-14	-0.190594	0.00975551
NECAB3	black	-0.29431	5.25456e-05	0.29431	5.25456e-05	0.721356	1.08516e-30	0.0712856	0.337586	-0.0294446	0.692345	-0.0405176	0.586043	-0.32353	7.91828e-06	-0.158832	0.0317484	0.0827167	0.265617	0.0209235	0.778603	0.00930309	0.900531	-0.122541	0.0984177	0.404522	1.3516e-08	-0.207037	0.00492211	-0.0308673	0.678287	0.343238	1.96752e-06	0.039009	0.600078	-0.0468884	0.528501	-0.37163	2.22391e-07	-0.0824944	0.266908
NEK10	black	-0.025098	0.735932	0.025098	0.735932	0.431906	1.02941e-09	-0.120335	0.104674	-0.25031	0.000631988	-0.0368702	0.620232	-0.256043	0.000467976	-0.070776	0.341059	0.14798	0.0455935	0.180492	0.0144838	-0.04357	0.558115	-0.00740579	0.920742	0.349057	1.28021e-06	-0.0530017	0.476104	-0.0114033	0.878233	0.234167	0.00142017	-0.00752847	0.919434	0.327321	6.10284e-06	-0.0855718	0.249413	-0.0300356	0.686491
NFIB	black	0.158263	0.032373	-0.158263	0.032373	-0.556039	3.05367e-16	-0.120599	0.103908	0.0482281	0.516775	-0.0275369	0.711361	0.0107265	0.885409	-0.0624162	0.401254	-0.0382578	0.607123	0.00523693	0.943908	0.0372603	0.616534	-0.0964224	0.194127	-0.389917	4.86789e-08	-0.0292138	0.694635	-0.132553	0.0736537	-0.0804886	0.278752	-0.031973	0.667436	0.0277137	0.70959	0.215058	0.00346006	-0.0909633	0.220712
NFIL3	black	0.517003	6.74518e-14	-0.517003	6.74518e-14	-0.652375	1.45953e-23	0.430429	1.18992e-09	0.113787	0.125099	-0.0700252	0.346218	0.170126	0.0213091	0.0176255	0.812798	-0.0494431	0.506257	-0.0647679	0.383713	-0.0033882	0.963692	-0.059019	0.42742	-0.384757	7.5441e-08	-0.156841	0.0339796	-0.20373	0.0056715	-0.728639	1.43271e-31	-0.223799	0.00232314	0.124468	0.0931961	0.569983	3.72197e-17	-0.193274	0.00875661
NKAIN1	black	-0.276968	0.000147286	0.276968	0.000147286	0.574556	1.82601e-17	0.0426932	0.566072	-0.0312866	0.674164	0.0947243	0.202134	-0.217825	0.00305511	-0.0591851	0.426117	-0.0358976	0.629492	-0.0342568	0.645246	-0.0282284	0.704446	-0.0729775	0.326215	0.369425	2.65427e-07	-0.0732411	0.324466	-0.0389722	0.600423	0.245985	0.00078921	0.0684105	0.35748	-0.0608216	0.413415	-0.296237	4.66635e-05	-0.0011179	0.988017
NKX3-1	black	-0.186705	0.011384	0.186705	0.011384	0.411327	7.282e-09	-0.00124129	0.986694	-0.161683	0.0287701	0.118348	0.110574	-0.158771	0.0318149	-0.0834687	0.261281	0.260942	0.000360009	0.00904546	0.903272	-0.0319114	0.66804	-0.0846028	0.254834	0.237839	0.00118684	-0.0504038	0.49802	-0.0668261	0.36875	0.190432	0.00981914	-0.0230062	0.757223	-0.059891	0.42061	-0.134347	0.0698034	-0.178133	0.0158412
NLRP5	black	0.0159575	0.830233	-0.0159575	0.830233	0.236368	0.00127573	0.0645511	0.385311	-0.105029	0.157072	-0.0224896	0.762509	-0.0833422	0.262007	-0.0214871	0.772801	-0.0227876	0.759459	0.0754679	0.309932	0.0734938	0.322794	-0.0399839	0.590991	0.0734121	0.323334	-0.0414193	0.577726	-0.0293941	0.692845	0.0387902	0.602126	-0.0146372	0.844092	0.0568164	0.444897	-0.0508552	0.494174	-0.00860231	0.90799
NME3	black	-0.429653	1.28361e-09	0.429653	1.28361e-09	0.749349	3.10544e-34	-0.135916	0.0665705	-0.215251	0.00343031	0.0452307	0.543196	-0.243286	0.000904818	-0.216899	0.00318556	0.00230996	0.975242	0.0688033	0.354719	-0.0145647	0.844854	-0.326437	6.48693e-06	0.175201	0.0176816	0.0300702	0.686149	-0.0432399	0.561105	0.471844	1.55677e-11	0.0763004	0.30461	-0.0862003	0.24594	-0.387979	5.74388e-08	-0.06226	0.402435
NME5	black	-0.00976525	0.895617	0.00976525	0.895617	0.581649	5.91861e-18	-0.124512	0.0930809	-0.400746	1.89364e-08	0.179523	0.0150287	-0.403457	1.48715e-08	-0.0168702	0.820682	0.122452	0.0986624	0.125618	0.0901877	0.0897625	0.226892	-0.0365142	0.623615	0.317198	1.21384e-05	0.0305497	0.681416	-0.0653056	0.379769	0.194476	0.00833896	0.231041	0.00165103	0.158749	0.0318383	-0.0291922	0.694849	0.0203895	0.784114
NPC1L1	black	-0.0669167	0.3681	0.0669167	0.3681	0.199531	0.00676903	0.135417	0.067586	-0.0127901	0.863562	-0.0289858	0.6969	-0.0437425	0.556557	-0.0254185	0.732687	-0.0248437	0.738509	-0.0250536	0.736381	-0.00798676	0.914548	-0.0502384	0.499433	0.0243965	0.74305	-0.0476535	0.521788	-0.0316062	0.671028	7.18499e-05	0.99923	-0.0162819	0.826835	-0.0326246	0.661074	-0.0872488	0.240221	-0.0403173	0.587897
NPDC1	black	-0.371248	2.29325e-07	0.371248	2.29325e-07	0.635388	4.40949e-22	-0.173006	0.0191788	-0.1698	0.0215623	-0.112497	0.129462	-0.444438	2.92803e-10	-0.188452	0.0106251	0.0107595	0.88506	-0.0719101	0.333359	-0.00392092	0.957989	-0.197805	0.00727275	0.297344	4.35711e-05	-0.0293477	0.693306	0.0453054	0.542528	0.468894	2.16225e-11	0.0482139	0.516899	-0.0218703	0.768862	-0.377744	1.35212e-07	-0.0261015	0.725787
NPEPPS	black	-0.183526	0.0128881	0.183526	0.0128881	0.51373	1.02847e-13	0.00516612	0.944665	-0.161718	0.0287345	0.0863097	0.245339	-0.241975	0.00096638	-0.0447421	0.547564	0.0215249	0.772411	0.0589645	0.427847	-0.0514244	0.489347	-0.235353	0.00134057	0.258419	0.000412345	-0.123831	0.0948972	-0.104781	0.158058	0.211234	0.00409943	-0.0410617	0.581017	-0.084821	0.253607	-0.184585	0.012369	-0.126945	0.0868145
NPIPA5	black	-0.112592	0.12914	0.112592	0.12914	0.26401	0.000304699	0.111525	0.132828	0.0301205	0.685652	-0.0551279	0.458566	-0.185776	0.0118065	-0.056108	0.450604	-0.0132176	0.859048	-0.0574519	0.439814	-0.0574565	0.439777	-0.0597338	0.421833	0.199673	0.00672905	-0.0121019	0.870837	-0.0498701	0.502587	0.0943695	0.203836	-0.0337849	0.649806	-0.0616978	0.406706	-0.0998328	0.178748	-0.103415	0.163581
NPNT	black	-0.475484	1.03349e-11	0.475484	1.03349e-11	0.698412	4.28346e-28	-0.178335	0.0157207	-0.160459	0.0300175	0.0518069	0.486118	-0.343128	1.9834e-06	-0.179645	0.0149587	0.00368255	0.96054	0.111764	0.131994	-0.104005	0.161179	-0.177256	0.0163731	0.152668	0.0390929	0.0639939	0.389434	-0.17255	0.0195031	0.456224	8.55779e-11	0.0830642	0.263607	-0.130548	0.078159	-0.40393	1.42538e-08	-0.182344	0.0134905
NR2E3	black	-0.156542	0.0343263	0.156542	0.0343263	0.572983	2.336e-17	-0.00415576	0.955475	-0.179049	0.0153017	0.00565773	0.939409	-0.233452	0.00147018	-0.0747189	0.314772	0.132269	0.0742789	-0.023375	0.753455	-0.0349124	0.638932	0.102152	0.168813	0.0795371	0.284492	-0.0314942	0.672126	-0.0650171	0.381882	0.256266	0.000462463	-0.0353095	0.63512	-0.064049	0.389025	-0.183317	0.0129929	-0.0712385	0.337906
NSMCE1	black	-0.147608	0.0461456	0.147608	0.0461456	0.488855	2.2001e-12	0.194253	0.00841516	-0.00573136	0.938622	-0.0222061	0.765415	-0.147571	0.0462015	-0.0219229	0.768322	-0.0368077	0.620826	-0.0944716	0.203345	-0.000951613	0.989799	0.018483	0.80387	0.202803	0.005899	-0.22514	0.00218249	-0.174495	0.0181521	0.088684	0.232545	-0.17462	0.0180677	-0.0587379	0.429628	-0.238342	0.00115777	-0.194386	0.00836962
NT5C2	black	-0.0204966	0.783007	0.0204966	0.783007	-0.460458	5.43818e-11	-0.215476	0.00339585	0.209841	0.00435776	-0.198887	0.00695314	0.153625	0.0378654	0.0816246	0.272001	-0.00614143	0.93424	-0.116554	0.116119	-0.047886	0.519757	0.0367035	0.621815	-0.313832	1.51732e-05	0.0212134	0.775617	0.158823	0.0317582	0.0422088	0.57049	0.0868466	0.242404	-0.139375	0.0598759	-0.015078	0.83946	0.122627	0.0981799
NUCB2	black	-0.18266	0.0133272	0.18266	0.0133272	0.576156	1.41955e-17	-0.322392	8.55619e-06	-0.266141	0.000271029	0.0808287	0.27672	-0.423523	2.32071e-09	-0.049528	0.505526	0.0862696	0.245559	0.0902164	0.224541	0.033619	0.651412	-0.0588691	0.428596	0.263574	0.000312047	-0.0513189	0.49024	0.10148	0.17165	0.402262	1.65479e-08	0.0433026	0.560536	0.089491	0.228306	-0.23777	0.00119088	0.0436372	0.557508
NUDT11	black	-0.008464	0.909463	0.008464	0.909463	-0.294125	5.31468e-05	0.0541024	0.46698	0.206791	0.00497465	0.018856	0.799995	-0.0768341	0.30123	0.12788	0.0844979	-0.0240747	0.746323	0.0797973	0.282915	-0.0524256	0.480919	-0.0176001	0.813062	-0.110332	0.13705	0.197929	0.00723545	-0.0473379	0.524552	-0.0827175	0.265613	-0.0202717	0.78533	0.106112	0.152816	0.0116038	0.87611	0.0362894	0.625755
NUDT16L1	black	-0.516644	7.06555e-14	0.516644	7.06555e-14	0.657284	5.23245e-24	0.000659995	0.992925	0.0944054	0.203663	0.0961866	0.195224	-0.219692	0.00280656	-0.121288	0.101933	0.0469668	0.527811	0.107287	0.148293	0.00451128	0.95167	-0.158584	0.0320194	0.157922	0.0327527	0.0772205	0.298799	-0.13911	0.0603691	0.383594	8.31891e-08	-0.0239191	0.747907	-0.116764	0.115459	-0.533376	7.62786e-15	-0.0720333	0.33253
NXPE3	black	-0.0502553	0.499289	0.0502553	0.499289	0.371752	2.20211e-07	0.10745	0.147676	-0.226376	0.00205978	-0.0829001	0.264555	0.0358992	0.629477	-0.191522	0.00939877	0.0137421	0.853516	-0.0644596	0.385986	-0.0550014	0.4596	-0.0296359	0.690448	0.376344	1.51657e-07	-0.188262	0.0107055	-0.0723974	0.330086	0.0406581	0.584743	-0.160433	0.0300449	-0.0117404	0.874663	-0.00722792	0.92264	-0.216366	0.00326287
NXPH1	black	-0.17983	0.0148542	0.17983	0.0148542	0.243708	0.000885767	-0.0353644	0.634594	-0.106748	0.150354	-0.0722088	0.33135	-0.0233359	0.753854	-0.0889163	0.231319	-0.0358264	0.630173	-0.0673353	0.365104	-0.0652272	0.380342	-0.0804875	0.278759	-0.0152635	0.837512	-0.07432	0.31737	-0.0927579	0.211701	0.163422	0.0270728	-0.069838	0.347513	-0.0775398	0.296799	-0.101073	0.173385	-0.183743	0.0127803
OGFOD2	black	-0.348568	1.3278e-06	0.348568	1.3278e-06	0.519591	4.8162e-14	-0.128866	0.0821093	0.0982843	0.185615	0.138529	0.0614597	-0.0795233	0.284576	-0.04195	0.572857	0.0488263	0.511582	0.028306	0.703672	0.0169188	0.820174	0.102494	0.167388	0.0543161	0.465219	0.123696	0.095262	0.0304416	0.682482	0.353583	9.10997e-07	0.119993	0.10567	-0.0412316	0.579453	-0.471952	1.53823e-11	0.205346	0.00529338
OLFM4	black	0.00930255	0.900537	-0.00930255	0.900537	-0.194444	0.0083498	-0.0346412	0.641541	0.0772223	0.298787	-0.0518312	0.485913	-0.0191511	0.796931	-0.0694186	0.350423	-0.0662145	0.373158	-0.0753636	0.310603	0.0113279	0.879033	-0.057235	0.441546	-0.130197	0.0789698	-0.02413	0.74576	0.00437277	0.953152	0.00984575	0.894762	-0.0801253	0.280935	0.203308	0.00577418	-0.026098	0.725823	-0.0863148	0.245311
OR7E37P	black	0.221283	0.00260935	-0.221283	0.00260935	-0.511875	1.30362e-13	0.199533	0.00676863	0.401608	1.75411e-08	0.0854547	0.250064	0.235018	0.00136263	0.135121	0.0681918	-0.110198	0.137533	-0.024847	0.738475	-0.0146314	0.844153	0.115734	0.118728	-0.180793	0.0143183	0.0248094	0.738857	0.0930849	0.210088	-0.408525	9.40983e-09	0.0561045	0.450632	0.0196437	0.791827	0.133273	0.0720871	0.226066	0.00208996
OS9	black	-0.117728	0.112465	0.117728	0.112465	0.279211	0.000129386	0.158941	0.0316299	-0.143881	0.0519947	-0.0122077	0.869717	-0.0642158	0.387788	0.0731216	0.325258	0.0607455	0.414	-0.0379746	0.609789	0.0915324	0.217825	-0.128152	0.0838341	0.176117	0.0170876	-0.115957	0.118013	0.0179853	0.809049	0.0428449	0.564691	-0.1201	0.105357	-0.110067	0.138003	-0.0871557	0.240725	-0.0864286	0.244687
OSER1	black	-0.0280632	0.706096	0.0280632	0.706096	0.342584	2.06379e-06	0.0355471	0.632844	-0.145094	0.0500271	-0.0700037	0.346367	-0.238269	0.00116191	-0.0869298	0.241951	-0.195293	0.00806511	0.038964	0.6005	0.00504132	0.946	0.0399579	0.591232	0.0631758	0.395536	-0.105701	0.154422	-0.249438	0.00066115	0.0990183	0.182336	0.0353738	0.634503	0.10255	0.167154	-0.0545429	0.463355	-0.0931448	0.209793
OTUD6B-AS1	black	0.20174	0.00617002	-0.20174	0.00617002	-0.323578	7.89246e-06	-0.125924	0.0894019	0.128313	0.0834411	0.129355	0.0809436	0.00203793	0.978157	0.0631571	0.395677	-0.073433	0.323196	0.0816771	0.271692	0.0351934	0.636234	0.169165	0.0220636	-0.0615765	0.407631	-0.0239286	0.74781	0.211474	0.00405642	-0.168677	0.0224562	0.078255	0.292352	0.178274	0.0157571	0.115879	0.118261	0.251795	0.000585054
OXNAD1	black	0.24688	0.000753984	-0.24688	0.000753984	-0.450033	1.64256e-10	-0.0389313	0.600805	0.206952	0.00494018	-0.192167	0.00915764	0.305548	2.59835e-05	0.190946	0.00961902	-0.0485408	0.514058	0.107306	0.148222	0.0733875	0.323497	0.237858	0.00118571	-0.12636	0.0882899	-0.0728757	0.326892	0.343267	1.96337e-06	-0.223292	0.00237842	0.139075	0.0604343	0.125202	0.0912675	0.156302	0.034607	0.279232	0.000129231
P4HTM	black	-0.299404	3.8323e-05	0.299404	3.8323e-05	0.77928	1.39354e-38	0.129389	0.0808648	-0.295899	4.7649e-05	-0.0425921	0.566992	-0.246278	0.000777533	-0.268266	0.000240946	0.0386268	0.603658	-0.103151	0.164665	-0.00178669	0.980849	-0.367615	3.06628e-07	0.428815	1.39286e-09	-0.100042	0.177834	-0.220824	0.00266496	0.295073	5.01385e-05	0.0251296	0.735611	-0.098934	0.182711	-0.240943	0.00101758	-0.30256	3.14222e-05
PABPC4L	black	0.0331439	0.656021	-0.0331439	0.656021	-0.328399	5.66368e-06	0.0760987	0.305894	0.138294	0.0619051	-0.0600018	0.41975	-0.0531119	0.475187	-0.0686744	0.355624	-0.0414358	0.577575	-0.0744421	0.316573	-0.0578289	0.436813	0.00463346	0.950363	-0.092857	0.211211	-0.0866568	0.243439	-0.0957688	0.197181	-0.050846	0.494253	-0.069688	0.348551	-0.0564003	0.448245	0.0946287	0.202591	-0.200382	0.0065325
PANK1	black	0.0538317	0.469215	-0.0538317	0.469215	-0.353577	9.11415e-07	-0.0483323	0.515868	0.136692	0.0650176	0.0343029	0.6448	0.0597597	0.421631	-0.0894875	0.228324	-0.103732	0.162286	0.0722837	0.330847	0.00927973	0.90078	0.220841	0.00266286	-0.150205	0.0424038	0.269261	0.000227946	0.0117751	0.874295	-0.174858	0.0179086	-0.0347418	0.640572	0.0444642	0.550057	0.114596	0.122421	0.113172	0.127167
PANK3	black	-0.162469	0.0279921	0.162469	0.0279921	0.477732	8.00584e-12	0.0890617	0.230554	-0.228944	0.00182462	0.148959	0.0441655	-0.278502	0.000134809	-0.142735	0.0539137	0.0449658	0.545562	-0.22379	0.00232406	-0.0859626	0.24725	-0.0763448	0.304328	0.223718	0.0023319	0.0331401	0.656058	-0.385562	7.04913e-08	0.094547	0.202983	-0.25553	0.000480854	0.0367444	0.621426	-0.101291	0.172452	-0.392863	3.77795e-08
PARD6B	black	-0.497814	7.511e-13	0.497814	7.511e-13	0.827107	3.65044e-47	-0.0110664	0.881804	-0.0788627	0.288609	0.0547299	0.461822	-0.398518	2.30623e-08	-0.250978	0.000610458	0.0724567	0.329689	0.0166819	0.822651	-0.0458853	0.537369	-0.203508	0.00572511	0.241272	0.001001	-0.0303102	0.683778	-0.157684	0.0330191	0.422126	2.65155e-09	-0.0684592	0.357137	-0.0476396	0.52191	-0.480956	5.53209e-12	-0.219568	0.00282252
PARD6G-AS1	black	-0.0359136	0.629339	0.0359136	0.629339	0.290741	6.53187e-05	0.109716	0.13927	-0.114025	0.124305	-0.0360923	0.627634	-0.127196	0.0861878	-0.0337679	0.649971	0.0152272	0.837893	-0.0394673	0.595799	-0.0295502	0.691297	-0.0438796	0.555319	0.29494	5.05495e-05	-0.0468428	0.528903	-0.0527864	0.477901	0.0651751	0.380724	0.000967092	0.989633	0.00584778	0.937378	-0.0208684	0.779171	-0.109785	0.139021
PARL	black	0.204006	0.00560533	-0.204006	0.00560533	-0.364653	3.8756e-07	0.0832075	0.262782	0.209784	0.0043686	-0.0100801	0.892272	0.158032	0.03263	0.159017	0.0315469	0.0118999	0.872974	-0.00604822	0.935236	0.0423289	0.569393	0.0156211	0.833759	-0.172956	0.0192145	-0.0863873	0.244913	0.0679628	0.360642	-0.182239	0.0135451	0.00471968	0.94944	-0.0143989	0.846599	0.123929	0.094633	0.0976714	0.188387
PAWR	black	-0.298083	4.16152e-05	0.298083	4.16152e-05	0.50126	4.92639e-13	-0.25791	0.000423703	-0.301559	3.34725e-05	0.143928	0.0519181	-0.215715	0.0033597	-0.243512	0.000894585	-0.0287924	0.698825	0.0598246	0.421127	0.104287	0.160042	-0.0549683	0.45987	0.0849567	0.252845	0.170423	0.0210801	-0.0855748	0.249397	0.367807	3.01994e-07	-0.0777043	0.295772	0.0185919	0.802738	-0.239435	0.0010968	-0.118203	0.111013
PAX2	black	-0.173706	0.0186899	0.173706	0.0186899	0.381145	1.02063e-07	-0.111768	0.131981	-0.0599971	0.419787	0.0193954	0.794399	-0.216132	0.00329735	-0.0584173	0.432154	-0.00196466	0.978942	-0.0286057	0.700684	-0.0230242	0.757038	-0.0506356	0.496043	0.284055	9.74447e-05	-0.0246138	0.740842	-0.0169385	0.819968	0.311503	1.76798e-05	0.371358	2.27304e-07	-0.0448202	0.546865	-0.222238	0.00249712	0.00757319	0.918957
PBX1	black	-0.340169	2.45957e-06	0.340169	2.45957e-06	0.669546	3.70313e-25	-0.157678	0.0330263	-0.261056	0.000357798	0.017103	0.818249	-0.505948	2.75394e-13	-0.291819	6.11844e-05	0.0684307	0.357338	0.0464449	0.532413	0.0062265	0.933331	-0.296383	4.6246e-05	0.0461943	0.534629	0.00530005	0.943233	-0.156456	0.0344266	0.428872	1.38508e-09	0.0775753	0.296577	-0.071749	0.334446	-0.273921	0.000175313	-0.183622	0.0128402
PCAT18	black	-0.117588	0.112898	0.117588	0.112898	0.456286	8.50179e-11	-0.138242	0.0620045	-0.251041	0.000608473	0.00863888	0.9076	-0.258086	0.000419733	-0.054332	0.465089	0.0120457	0.871432	0.203022	0.00584448	-0.0439123	0.555024	-0.0408079	0.583359	0.42263	2.52742e-09	-0.0380215	0.609347	0.165807	0.0248856	0.248548	0.000692207	-0.0433044	0.560519	0.114441	0.122929	-0.123157	0.0967228	0.0205146	0.782822
PCP2	black	-0.250367	0.000630146	0.250367	0.000630146	0.613736	2.52644e-20	-0.0133801	0.857333	-0.0988236	0.183202	-0.0585604	0.431025	-0.301084	3.44898e-05	-0.129161	0.0814051	0.0207403	0.780493	-0.0576131	0.438529	0.017102	0.81826	-0.0847349	0.25409	0.328036	5.80817e-06	-0.091011	0.220469	-0.0647752	0.38366	0.368973	2.75183e-07	-0.0266053	0.720713	-0.0394439	0.596016	-0.281832	0.000111058	-0.1143	0.123395
PCSK6	black	-0.23886	0.0011285	0.23886	0.0011285	0.487852	2.47652e-12	-0.123986	0.0944806	-0.134959	0.0685274	0.0424177	0.568582	-0.320318	9.84628e-06	-0.0778574	0.294818	0.106885	0.149831	0.0435105	0.558654	-0.0548931	0.460485	-0.078832	0.288797	0.29712	4.41814e-05	0.0637086	0.391556	-0.0854558	0.250058	0.353247	9.34459e-07	-0.0459318	0.536956	0.0265539	0.72123	-0.244954	0.000831668	-0.0140075	0.850719
PDCD4	black	0.0195835	0.79245	-0.0195835	0.79245	0.189855	0.0100483	-0.0389314	0.600804	-0.0808592	0.276538	-0.044776	0.547261	-0.162331	0.0281272	0.133511	0.071576	0.035777	0.630644	-0.0124325	0.867341	0.121444	0.10149	-0.0463711	0.533065	-0.0601759	0.4184	-0.072406	0.330028	-0.0418892	0.573413	0.116832	0.115246	0.0173533	0.815637	-0.0464039	0.532775	-0.00224852	0.9759	-0.0595974	0.422896
PDE9A	black	0.0264365	0.722411	-0.0264365	0.722411	-0.436369	6.61727e-10	-0.0454374	0.541352	0.256183	0.000464503	-0.0442903	0.551619	0.0137611	0.853316	0.00355273	0.96193	-0.0553424	0.456817	-0.0376591	0.612764	-0.00262431	0.971874	-0.0234016	0.753183	-0.158023	0.0326395	-0.0802139	0.280401	-0.000286839	0.996925	0.00872397	0.906694	-0.0335194	0.652378	-0.022825	0.759075	-0.00277224	0.970289	0.0580149	0.435337
PDK1	black	0.158153	0.0324954	-0.158153	0.0324954	-0.550945	6.42991e-16	0.212727	0.00383811	0.353545	9.13643e-07	-0.0762622	0.304853	0.221129	0.00262788	0.00504878	0.94592	-0.0356061	0.632279	-0.0772104	0.298862	-0.148253	0.0451917	0.0435345	0.558436	-0.07506	0.312562	-0.287269	8.04984e-05	-0.0383279	0.606465	-0.367001	3.21949e-07	-0.199954	0.00665058	0.000918543	0.990154	0.141657	0.0557697	-0.131215	0.0766355
PDZK1	black	-0.0820722	0.269372	0.0820722	0.269372	0.431838	1.03638e-09	-0.0666366	0.370112	-0.267858	0.000246472	-0.0632555	0.39494	-0.254074	0.000519246	-0.0842579	0.256783	0.185438	0.0119638	-0.0623856	0.401486	-0.0683821	0.35768	-0.068094	0.359714	0.392882	3.77163e-08	-0.0617642	0.4062	0.000580775	0.993774	0.270573	0.000211811	-0.0676366	0.362958	0.20276	0.00590983	-0.102677	0.166625	-0.131548	0.0758859
PEBP1	black	-0.0966054	0.193278	0.0966054	0.193278	0.368308	2.90173e-07	0.0910465	0.220288	-0.0799072	0.28225	0.00757405	0.918948	-0.234237	0.00141531	-0.0479021	0.519616	0.0583902	0.432368	-0.0371472	0.617605	0.0036072	0.961347	-0.223757	0.00232766	0.130566	0.0781184	-0.187418	0.0110685	-0.118385	0.110461	0.118407	0.110394	-0.143043	0.0533918	-0.00203883	0.978147	-0.125728	0.089905	-0.216293	0.00327364
PELI1	black	0.206624	0.0050105	-0.206624	0.0050105	-0.65557	7.50272e-24	-0.0238106	0.749013	0.0941421	0.204933	-0.0704911	0.343012	0.258014	0.000421368	-0.0368499	0.620424	-0.0136076	0.854934	-0.0384894	0.604947	0.0184826	0.803875	0.0961425	0.195431	-0.143331	0.0529087	-0.0619567	0.404736	-0.0742969	0.317521	-0.199119	0.00688633	-0.0658257	0.375977	0.0124133	0.867543	0.25769	0.000428718	-0.134753	0.068954
PEX11G	black	-0.0275402	0.711327	0.0275402	0.711327	0.51421	9.67059e-14	0.216885	0.00318754	-0.149388	0.0435519	0.0190811	0.797658	-0.308121	2.20236e-05	0.065571	0.377831	-0.000111148	0.998809	-0.116633	0.115873	0.0250296	0.736625	-0.141538	0.0559786	0.146328	0.0480898	-0.227472	0.00195624	0.035752	0.630884	-0.0100873	0.892195	-0.0514344	0.489263	-0.110959	0.134821	-0.0405741	0.58552	-0.0759673	0.306732
PGLYRP2	black	-0.171119	0.0205525	0.171119	0.0205525	0.402939	1.5577e-08	0.0703445	0.344018	-0.139373	0.0598804	-0.0664645	0.371352	-0.120062	0.105469	-0.048614	0.513422	-0.0622045	0.402856	0.0180808	0.808055	-0.0513737	0.489776	-0.0902351	0.224445	0.0557638	0.453391	-0.0787746	0.289149	-0.0550576	0.45914	0.139211	0.0601804	-0.0446364	0.548512	-0.0614826	0.408347	-0.131017	0.0770854	-0.0913415	0.218791
PGR	black	-0.0153576	0.836524	0.0153576	0.836524	0.593122	9.01789e-19	-0.0613694	0.409213	-0.425949	1.8384e-09	0.0823881	0.267527	-0.363573	4.21862e-07	-0.132302	0.0742067	0.137572	0.0632928	0.0549132	0.460321	-0.0499519	0.501886	-0.0584501	0.431895	0.274341	0.000171169	0.116634	0.115867	-0.14975	0.0430395	0.211426	0.004065	-0.0923562	0.213695	0.0799145	0.282206	-0.00240204	0.974255	-0.130908	0.0773348
PHKA1	black	-0.285397	8.99992e-05	0.285397	8.99992e-05	0.548808	8.75435e-16	-0.0110702	0.881764	-0.0233436	0.753775	0.0908724	0.221176	-0.479442	6.58371e-12	-0.148591	0.0446976	0.0366249	0.622562	-0.00751611	0.919566	-0.0272877	0.713858	-0.21598	0.00332005	0.283523	0.000100549	-0.0640058	0.389345	-0.0108784	0.883798	0.337223	3.04022e-06	0.0485265	0.514181	0.00764407	0.918201	-0.290451	6.64777e-05	-0.192255	0.0091252
PHOSPHO2	black	-0.0199109	0.789061	0.0199109	0.789061	0.5167	7.01451e-14	0.17744	0.0162603	-0.358396	6.30769e-07	-0.0582757	0.433273	-0.34451	1.79247e-06	-0.217358	0.00312028	0.0512336	0.490962	-0.0249539	0.737392	-0.136284	0.0658301	-0.123106	0.096863	0.212122	0.00394224	0.0316409	0.670688	-0.332334	4.30189e-06	0.0139759	0.851052	-0.362659	4.53146e-07	-0.0457275	0.53877	0.0788489	0.288694	-0.407631	1.02067e-08
PICALM	black	0.315829	1.32959e-05	-0.315829	1.32959e-05	-0.586744	2.59011e-18	0.118962	0.108723	0.00610718	0.934606	-0.0363828	0.624865	0.230593	0.00168677	0.123771	0.09506	0.0166029	0.823476	-0.210993	0.00414325	-0.0766721	0.302253	-0.034372	0.644135	-0.260525	0.000368208	-0.0748378	0.314001	-0.0664358	0.37156	-0.359158	5.9474e-07	-0.151037	0.0412598	-0.0196782	0.79147	0.391609	4.20987e-08	-0.200053	0.00662305
PIFO	black	-0.141579	0.0559061	0.141579	0.0559061	0.415496	4.95122e-09	0.195102	0.00812853	0.0453105	0.542484	-0.070854	0.340526	-0.20395	0.00561865	-0.0708242	0.34073	-0.0113819	0.87846	0.082501	0.26687	0.0250297	0.736624	-0.0855134	0.249738	0.494465	1.12661e-12	-0.0981367	0.18628	-0.00723045	0.922613	0.0236542	0.750606	-0.0604473	0.4163	0.0392826	0.597522	-0.201702	0.0061799	-0.050259	0.499257
PIGQ	black	-0.324902	7.20912e-06	0.324902	7.20912e-06	0.620388	7.53224e-21	-0.202106	0.00607547	0.00679539	0.927256	0.0823537	0.267728	-0.330115	5.02587e-06	0.131522	0.0759433	0.0610446	0.411701	0.0374851	0.614408	0.042845	0.56469	0.0235492	0.751678	0.213265	0.00374771	0.163269	0.0272188	0.166957	0.0238861	0.485191	3.38434e-12	0.0929676	0.210665	0.04632	0.533517	-0.464401	3.54472e-11	0.248014	0.000711452
PIGT	black	-0.230562	0.00168931	0.230562	0.00168931	0.67936	4.05321e-26	0.306487	2.44659e-05	-0.220499	0.00270498	-0.00755094	0.919194	-0.320487	9.73414e-06	-0.162423	0.0280372	0.0678542	0.361412	-0.052088	0.483752	-0.0463097	0.533608	-0.370874	2.36334e-07	0.33526	3.49738e-06	-0.124271	0.0937208	-0.182489	0.0134151	0.0474183	0.523847	-0.185181	0.0120848	-0.0940306	0.205473	-0.131739	0.0754572	-0.27945	0.000127605
PIH1D2	black	-0.00566573	0.939324	0.00566573	0.939324	0.221731	0.00255622	0.0318115	0.669017	-0.0976321	0.188565	-0.0303818	0.683071	-0.153032	0.0386225	-0.0340546	0.647198	-0.0651397	0.380983	-0.0403618	0.587485	-0.0314124	0.672929	-0.0469205	0.528219	0.198333	0.0071153	-0.0516279	0.487628	-0.0241091	0.745973	0.0541846	0.466302	0.0130751	0.860552	-0.0360795	0.627756	-0.0211987	0.775769	-0.0522002	0.48281
PIM1	black	0.394896	3.16697e-08	-0.394896	3.16697e-08	-0.619728	8.50393e-21	-0.0175646	0.813433	0.0904029	0.223581	-0.0443886	0.550736	0.480048	6.14094e-12	0.171757	0.0200791	-0.0351885	0.63628	-0.0313648	0.673397	0.0346551	0.641406	0.23633	0.0012781	-0.170596	0.0209481	0.0598879	0.420635	0.159628	0.0308917	-0.273041	0.000184294	0.0549656	0.459892	0.0653807	0.37922	0.310264	1.91669e-05	0.224411	0.00225793
PIP	black	-0.135788	0.066829	0.135788	0.066829	0.493596	1.2506e-12	-0.177272	0.0163634	-0.324001	7.66777e-06	0.107847	0.146177	-0.18443	0.0124437	-0.0445402	0.549375	0.0701657	0.34525	0.00614205	0.934234	0.0617012	0.40668	-0.148861	0.0443073	0.184473	0.012423	-0.180587	0.0144314	0.0385145	0.604712	0.297249	4.38283e-05	0.0679252	0.360909	0.068097	0.359693	-0.171477	0.0202857	-0.129491	0.0806238
PKIA	black	0.0661753	0.373442	-0.0661753	0.373442	-0.283626	9.99411e-05	-0.0152705	0.837438	0.0130353	0.860972	-0.0303078	0.683802	0.219308	0.00285609	-0.0575726	0.438852	0.174203	0.0183492	-0.0528415	0.477441	-0.0630396	0.396559	0.24012	0.00106014	-0.137036	0.0643383	0.173022	0.0191678	-0.077012	0.300109	-0.067561	0.363496	-0.0666124	0.370287	0.00970396	0.896269	0.0887095	0.23241	-0.0021874	0.976555
PKIB	black	-0.351401	1.07408e-06	0.351401	1.07408e-06	0.657886	4.60707e-24	0.0247034	0.739933	-0.0717397	0.33451	0.0936784	0.207183	-0.234631	0.00138852	-0.108646	0.143192	0.0627914	0.398423	0.0324467	0.662809	-0.0268003	0.718751	-0.165551	0.0251126	0.277497	0.000142866	-0.0537474	0.469913	-0.0469242	0.528186	0.217636	0.00308129	-0.0881293	0.235492	0.0626325	0.399621	-0.363792	4.14657e-07	-0.132755	0.0732124
PLAT	black	-0.148625	0.0446489	0.148625	0.0446489	0.47573	1.00519e-11	0.142355	0.054562	-0.278189	0.00013727	-0.0305128	0.681779	-0.348198	1.36478e-06	-0.234326	0.00140925	-0.0387039	0.602935	-0.0625628	0.400147	-0.0875598	0.238543	-0.292445	5.88971e-05	0.326839	6.30947e-06	-0.200878	0.00639791	-0.130676	0.0778658	0.10485	0.157785	0.00348538	0.962652	0.0400258	0.590602	-0.0594705	0.423886	-0.319817	1.01844e-05
PLCD4	black	-0.121558	0.101167	0.121558	0.101167	0.537596	4.2662e-15	0.0664144	0.371714	-0.14442	0.0511126	-0.0730702	0.325599	-0.268921	0.000232316	-0.0571609	0.442137	0.0458638	0.53756	-0.0621802	0.40304	-0.0577924	0.437104	-0.0777811	0.295294	0.526192	2.01379e-14	-0.0792932	0.285976	-0.0425723	0.567172	0.221887	0.00253789	0.243683	0.000886907	-0.0700492	0.346053	-0.163399	0.0270946	-0.0712904	0.337553
PLEKHA6	black	-0.302453	3.16354e-05	0.302453	3.16354e-05	0.485047	3.44166e-12	-0.292681	5.80537e-05	-0.199984	0.00664212	-0.160667	0.0298023	-0.342153	2.12959e-06	-0.105043	0.157018	-0.0257903	0.728928	0.128152	0.083834	0.0786159	0.290125	-0.164214	0.0263289	0.101332	0.172277	0.0320232	0.666946	0.00900917	0.903658	0.539914	3.08972e-15	0.244984	0.000830396	0.0112943	0.879389	-0.334062	3.80781e-06	0.00762924	0.918359
PLIN2	black	0.474617	1.13992e-11	-0.474617	1.13992e-11	-0.597376	4.40385e-19	0.187379	0.0110856	-0.00325931	0.965072	-0.0628369	0.398081	0.219442	0.00283876	0.295678	4.83029e-05	-0.0826957	0.265739	-0.0220578	0.766937	-0.035913	0.629345	-0.0607191	0.414204	-0.285155	9.12998e-05	-0.100878	0.174221	0.0926507	0.212232	-0.531563	9.76641e-15	-0.113948	0.124563	0.18822	0.010723	0.50924	1.82105e-13	0.0586795	0.430087
PLS3	black	0.360161	5.50336e-07	-0.360161	5.50336e-07	-0.620119	7.91358e-21	0.198699	0.00700773	-0.0563555	0.448605	-0.0117398	0.874669	-0.0231079	0.756183	-0.0376806	0.612561	0.0149789	0.840501	-0.0524712	0.480537	-0.0525273	0.480067	-0.182752	0.0132797	-0.340483	2.40431e-06	-0.0182507	0.806287	-0.063449	0.393492	-0.513233	1.096e-13	-0.155815	0.0351814	0.0259952	0.72686	0.540737	2.75404e-15	-0.139155	0.0602848
PM20D2	black	0.13299	0.0726997	-0.13299	0.0726997	-0.575144	1.66509e-17	0.121398	0.10162	0.167689	0.0232685	-0.104825	0.157886	0.292218	5.97143e-05	-0.0679415	0.360794	-0.0151169	0.83905	-0.0589652	0.427842	-0.0109107	0.883456	0.0776305	0.296232	-0.111402	0.13326	-0.118531	0.110019	-0.157275	0.0334828	-0.255573	0.000479755	-0.118352	0.11056	-0.0129167	0.862224	0.19513	0.00811908	-0.165896	0.0248065
PNLIPRP2	black	-0.151752	0.0402975	0.151752	0.0402975	0.394281	3.34099e-08	0.0925335	0.212813	0.014673	0.843715	0.156307	0.0346007	-0.236475	0.00126905	-0.0322384	0.664842	-0.0285492	0.701247	-0.0323812	0.663448	-0.00603169	0.935413	-0.034243	0.645379	0.224404	0.00225872	-0.0342901	0.644924	-0.0122177	0.869611	0.0647541	0.383814	-0.0118242	0.873775	-0.0307298	0.67964	-0.158566	0.0320392	-0.0535151	0.471836
PNPO	black	-0.0915354	0.21781	0.0915354	0.21781	0.380708	1.05834e-07	0.20228	0.00603093	-0.0697851	0.347879	0.164144	0.0263937	-0.178753	0.0154742	-0.00652652	0.930127	-0.011534	0.876849	0.0658142	0.376061	-0.0430576	0.562758	-0.223024	0.00240806	0.0950201	0.200722	-0.033901	0.648683	-0.115268	0.120228	-0.116847	0.115199	-0.154457	0.0368265	-0.0184758	0.803945	-0.0770607	0.299802	-0.108331	0.144362
POC5	black	-0.18246	0.0134305	0.18246	0.0134305	0.394464	3.28821e-08	-0.128078	0.0840127	-0.224807	0.00221664	0.0568898	0.444309	-0.0429119	0.564082	-0.354445	8.53316e-07	-0.0197433	0.790795	0.128651	0.0826245	0.0955729	0.198103	0.173204	0.0190399	0.156032	0.0349245	0.0380628	0.608958	-0.263	0.000321964	0.267526	0.000251049	0.18868	0.0105292	0.0111912	0.880481	-0.133162	0.0723266	-0.170318	0.0211612
POLD4	black	0.00584843	0.937371	-0.00584843	0.937371	0.282313	0.00010797	0.00614486	0.934204	-0.124736	0.0924892	0.0434852	0.558883	0.0642592	0.387468	0.0570312	0.443175	-0.07034	0.34405	0.0719805	0.332885	-0.0545044	0.463671	0.22415	0.0022855	0.070924	0.340048	0.10541	0.155566	0.0859299	0.24743	-0.00324945	0.965178	0.056389	0.448335	0.0818952	0.27041	-0.0201549	0.786537	0.220655	0.00268567
POTEM	black	-0.299705	3.76091e-05	0.299705	3.76091e-05	0.657195	5.33161e-24	-0.265683	0.000277957	-0.185948	0.0117273	0.109778	0.139049	-0.358966	6.03641e-07	-0.0356912	0.631465	-0.0686804	0.355582	0.108104	0.14521	-0.025348	0.7334	0.066967	0.367739	0.170321	0.0211588	0.117782	0.112299	-0.0246925	0.740043	0.479474	6.55965e-12	-0.0160676	0.829079	0.0480069	0.518702	-0.359641	5.72947e-07	0.0774183	0.297558
PPARGC1B	black	0.256494	0.000456905	-0.256494	0.000456905	-0.617851	1.19919e-20	0.258434	0.000412014	0.236334	0.00127784	0.00818274	0.912459	0.275957	0.000156083	0.212465	0.00388297	-0.013693	0.854033	-0.0587296	0.429693	-0.0505584	0.496701	0.0207734	0.780151	-0.100549	0.175634	-0.0719425	0.333141	-0.136304	0.0657914	-0.383651	8.27859e-08	-0.0364436	0.624286	-0.0345112	0.642793	0.291739	6.14816e-05	-0.11944	0.107299
PPM1J	black	-0.308094	2.20617e-05	0.308094	2.20617e-05	0.52105	3.97858e-14	0.0147557	0.842846	0.0621871	0.402988	0.0573933	0.440281	-0.274614	0.000168528	-0.0893841	0.228864	0.117812	0.112208	0.164991	0.0256164	0.0366153	0.622653	0.0454226	0.541484	0.222471	0.00247048	0.0581552	0.434226	-0.055104	0.458761	0.223162	0.00239272	0.0458222	0.537929	0.0418923	0.573386	-0.335768	3.37326e-06	0.0540301	0.467576
PPP1R21	black	0.0227757	0.75958	-0.0227757	0.75958	-0.328457	5.64086e-06	-0.00984488	0.894771	0.106625	0.150827	0.0490274	0.509843	0.175838	0.0172667	-0.00204536	0.978077	0.0612945	0.409786	-0.108813	0.142577	-0.00763822	0.918263	0.0522054	0.482766	-0.225604	0.00213563	-0.0787002	0.289606	-0.129545	0.0804957	-0.0430031	0.563253	-0.140112	0.0585233	-0.0465471	0.53151	0.0943423	0.203967	-0.24032	0.00104965
PPP4R4	black	-0.0958627	0.19674	0.0958627	0.19674	0.29669	4.53751e-05	-0.0110325	0.882164	-0.130988	0.0771521	-0.0294927	0.691867	-0.225932	0.00210312	-0.0490767	0.509417	0.286137	8.61267e-05	-0.0197342	0.790889	0.00607227	0.934979	-0.0502881	0.499008	0.405123	1.28042e-08	-0.0546542	0.462442	-0.0535084	0.471892	0.146703	0.047513	-0.0398503	0.592233	0.00981544	0.895084	-0.0836701	0.260128	-0.115964	0.117991
PRDM4	black	-0.145377	0.0495777	0.145377	0.0495777	0.280578	0.000119501	0.0411333	0.580358	-0.0783081	0.292024	-0.0320985	0.666209	0.00913392	0.902331	-0.0573847	0.44035	-0.0360664	0.62788	0.096194	0.19519	0.0207907	0.779973	-0.151637	0.0404512	-0.108219	0.144783	-0.146934	0.0471602	-0.154602	0.0366473	0.0770849	0.29965	-0.0721172	0.331966	-0.107387	0.147914	-0.101617	0.171069	-0.158046	0.0326134
PRDX2	black	-0.129002	0.0817847	0.129002	0.0817847	0.459009	6.35541e-11	0.284357	9.57182e-05	-0.0794535	0.285	-0.0512503	0.490821	-0.440286	4.46611e-10	-0.379973	1.12489e-07	-0.0367045	0.621805	-0.102063	0.169187	-0.00566078	0.939377	-0.305206	2.65575e-05	0.238876	0.00112761	-0.135375	0.0676714	-0.127042	0.086571	-0.0564546	0.447807	-0.230306	0.00171006	-0.0724023	0.330053	-0.0661072	0.373935	-0.217036	0.00316594
PREX1	black	-0.327217	6.14692e-06	0.327217	6.14692e-06	0.69961	3.17907e-28	-0.168046	0.0229719	-0.296965	4.46097e-05	0.0997507	0.179107	-0.0942959	0.204191	-0.0774469	0.297379	0.0925378	0.212792	0.00516462	0.944681	0.0140007	0.850791	-0.088523	0.233398	0.125501	0.0904921	0.0660077	0.374656	-0.0443485	0.551096	0.412834	6.33835e-09	0.0471136	0.526521	0.0403578	0.587522	-0.310469	1.89133e-05	-0.0148123	0.842251
PRH1-PRR4	black	-0.0178641	0.810311	0.0178641	0.810311	-0.269498	0.00022495	-0.115498	0.119486	0.119372	0.107499	-0.0169631	0.819711	-0.144986	0.0501995	0.0435556	0.558245	-0.0362761	0.625882	-0.0223676	0.763759	0.00414602	0.955579	-0.0260137	0.726673	-0.0441139	0.553207	0.0359445	0.629044	0.121422	0.101552	0.0540315	0.467565	0.00460531	0.950664	-0.0153039	0.837087	0.00147698	0.984168	0.122531	0.0984453
PRKCA	black	0.317002	1.22976e-05	-0.317002	1.22976e-05	-0.577454	1.15623e-17	0.12974	0.0800369	-0.069399	0.350559	-0.0257619	0.729215	0.345355	1.68445e-06	0.0509655	0.493237	-0.0122672	0.869089	-0.142148	0.0549175	0.016667	0.822806	0.00374561	0.959865	-0.231336	0.00162791	-0.162002	0.0284522	-0.0945503	0.202967	-0.353374	9.25582e-07	-0.178892	0.0153927	0.0333963	0.653571	0.408522	9.41259e-09	-0.109345	0.140623
PRLR	black	-0.514742	9.03145e-14	0.514742	9.03145e-14	0.719613	1.7452e-30	-0.200379	0.00653323	-0.117431	0.113381	0.0900205	0.225553	-0.355361	7.95894e-07	-0.197657	0.00731739	0.0666618	0.369931	0.0688042	0.354713	0.0653488	0.379453	-0.218087	0.00301904	0.0197606	0.790616	0.0677436	0.362197	-0.0426358	0.566594	0.506191	2.67155e-13	-0.0805692	0.278269	0.0112417	0.879946	-0.510643	1.52476e-13	-0.136959	0.0644907
PRNP	black	0.249244	0.00066781	-0.249244	0.00066781	-0.636438	3.59442e-22	0.0956693	0.197649	-0.0553787	0.456521	-0.0496511	0.504468	0.185375	0.0119934	0.0497031	0.50402	-0.0734459	0.323111	-0.0746419	0.315273	-0.00744386	0.920336	-0.158937	0.0316334	-0.314692	1.43365e-05	-0.0733897	0.323482	-0.0655542	0.377954	-0.36942	2.65544e-07	-0.196184	0.00777578	0.073032	0.325852	0.394373	3.31442e-08	-0.171625	0.0201764
PRR15	black	-0.390437	4.65569e-08	0.390437	4.65569e-08	0.77754	2.60161e-38	-0.0144013	0.846574	-0.166353	0.0244063	0.0383123	0.606611	-0.251526	0.000593327	-0.13091	0.0773308	0.0110117	0.882384	0.0156809	0.833132	-0.0350046	0.638046	-0.123952	0.0945716	0.299261	3.86682e-05	-0.0322518	0.664712	-0.106991	0.149424	0.315092	1.39618e-05	0.045137	0.544032	-0.00314599	0.966286	-0.383663	8.27087e-08	-0.13476	0.068939
PRR15L	black	-0.505801	2.80511e-13	0.505801	2.80511e-13	0.65045	2.17147e-23	-0.0406724	0.58461	0.0979735	0.187017	0.104579	0.158867	-0.224101	0.00229074	-0.0907941	0.221575	0.0423834	0.568895	0.0351583	0.63657	0.0158985	0.830851	-0.189759	0.0100866	0.0689421	0.353748	-0.0389875	0.60028	-0.0177761	0.811228	0.371966	2.16438e-07	0.0133669	0.857472	-0.000874937	0.990621	-0.577363	1.17302e-17	-0.0830218	0.263852
PRRG2	black	-0.201817	0.00615013	0.201817	0.00615013	0.492976	1.34715e-12	0.218042	0.00302517	-0.0228694	0.758621	-0.0739054	0.320085	-0.199273	0.00684241	-0.0842617	0.256761	0.0400506	0.590372	-0.0725407	0.329127	-0.0618608	0.405465	-0.110517	0.13639	0.20204	0.0060926	-0.123734	0.0951589	-0.0721761	0.33157	0.0475786	0.522443	-0.0585077	0.431441	-0.0792803	0.286055	-0.216244	0.00328087	-0.122026	0.0998496
PRRT3	black	-0.330273	4.97081e-06	0.330273	4.97081e-06	0.706428	5.66592e-29	0.0290985	0.695781	-0.033806	0.649602	-0.0164424	0.825155	-0.342328	2.10258e-06	-0.178288	0.0157489	-0.0260411	0.726396	0.0467713	0.529533	0.0173682	0.815482	-0.137785	0.0628817	0.237837	0.00118695	-0.0139885	0.850919	-0.120791	0.103356	0.32313	8.13707e-06	0.0614556	0.408554	-0.0171388	0.817876	-0.393307	3.63543e-08	-0.0454868	0.540912
PRSS23	black	-0.205283	0.00530767	0.205283	0.00530767	0.510281	1.59636e-13	-0.191505	0.00940533	-0.389622	4.99244e-08	0.05801	0.435376	-0.244319	0.000858843	0.0295163	0.691633	0.0534218	0.47261	0.113474	0.126147	-0.0457858	0.538253	-0.283247	0.0001022	0.193684	0.00861198	-0.108839	0.14248	-0.0304483	0.682415	0.303419	2.97572e-05	-0.0101495	0.891535	0.0741609	0.31841	-0.120137	0.105249	-0.107912	0.145932
PRTFDC1	black	0.146555	0.0477392	-0.146555	0.0477392	-0.42845	1.44315e-09	0.14531	0.0496835	0.134688	0.06909	-0.0275976	0.710753	-0.0119916	0.872004	0.0171314	0.817954	-0.0270638	0.716104	0.0647447	0.383884	-0.098021	0.186802	-0.0778978	0.294567	0.0816412	0.271904	-0.0965543	0.193515	-0.106588	0.15097	-0.271015	0.000206606	0.00376194	0.95969	0.0638031	0.390852	0.21699	0.0031725	-0.090222	0.224512
PSAT1	black	0.130073	0.079258	-0.130073	0.079258	-0.727167	2.16883e-31	0.181814	0.0137686	0.493262	1.30185e-12	-0.0148966	0.841365	0.273241	0.000182213	0.0072109	0.922822	-0.0871527	0.240742	-0.0906944	0.222085	0.0183309	0.805452	0.118975	0.108683	-0.188658	0.0105385	-0.0719497	0.333093	0.144684	0.050685	-0.407265	1.05511e-08	-0.110182	0.13759	0.0131761	0.859486	0.123377	0.0961239	0.0176706	0.812328
PSD3	black	-0.16676	0.024055	0.16676	0.024055	0.482958	4.3888e-12	-0.237103	0.00123056	-0.366833	3.2625e-07	0.200999	0.00636561	-0.309526	2.01087e-05	0.0229016	0.758292	0.146879	0.0472448	0.169193	0.0220414	0.134537	0.0694048	-0.0151511	0.838692	0.0750805	0.312429	0.120102	0.10535	-0.0424367	0.568409	0.294189	5.29388e-05	-0.0111307	0.881123	0.00235423	0.974768	-0.108129	0.145117	0.0175384	0.813706
PSMF1	black	-0.080027	0.281527	0.080027	0.281527	0.353847	8.92985e-07	0.00953245	0.898092	-0.207073	0.00491446	-0.0111112	0.88133	-0.188242	0.0107137	0.019888	0.789297	0.0433142	0.560431	-0.0654459	0.378744	0.0371183	0.617879	-0.20226	0.00603613	0.136222	0.0659556	-0.325206	7.06024e-06	-0.0369955	0.619043	0.123722	0.0951907	-0.0909786	0.220634	0.00368645	0.960499	-0.0904315	0.223434	-0.198398	0.00709608
PTPLAD1	black	-0.329615	5.20437e-06	0.329615	5.20437e-06	0.668876	4.29344e-25	0.0236878	0.750264	-0.166903	0.0239323	0.115104	0.12076	-0.393904	3.45218e-08	-0.123025	0.0970838	0.0154291	0.835773	0.02493	0.737634	0.0481205	0.517712	-0.218895	0.00291033	0.139061	0.0604595	-0.0158597	0.831257	-0.278835	0.000132238	0.207093	0.00491023	-0.274043	0.000174105	-0.0356113	0.632229	-0.290119	6.78262e-05	-0.274586	0.0001688
PTPRT	black	-0.119192	0.108035	0.119192	0.108035	0.427778	1.54047e-09	-0.0941156	0.205061	-0.242096	0.000960569	0.0879039	0.236696	-0.306039	2.51799e-05	-0.0569898	0.443507	0.0838816	0.258921	-0.0501852	0.499888	0.11152	0.132849	-0.0684339	0.357316	0.151961	0.0400202	-0.0506855	0.495618	0.0712946	0.337524	0.255005	0.000494382	0.105868	0.153766	-0.0495293	0.505515	-0.104092	0.160829	-0.0475113	0.523033
PTPRZ1	black	0.0112709	0.879637	-0.0112709	0.879637	-0.221978	0.00252731	0.0439891	0.554332	0.152333	0.0395298	-0.0625425	0.4003	-0.0845597	0.255077	-0.0461136	0.535345	-0.0506618	0.49582	-0.045289	0.542675	-0.0521861	0.482927	-0.042068	0.571777	0.0882911	0.234629	-0.0600693	0.419226	-0.0460179	0.536193	-0.06585	0.375801	-0.0509897	0.493032	0.0827459	0.265448	-0.0231449	0.755805	-0.0540288	0.467587
PTX3	black	0.3113	1.79159e-05	-0.3113	1.79159e-05	-0.510978	1.46125e-13	0.177398	0.0162864	0.123774	0.095052	-0.0660933	0.374036	-0.0220884	0.766623	0.0111375	0.88105	-0.044135	0.553017	-0.0680721	0.359869	0.0460245	0.536134	-0.0639687	0.389621	-0.12881	0.0822425	-0.0790779	0.287291	-0.0467091	0.530081	-0.340043	2.48208e-06	-0.0645241	0.385509	0.122077	0.0997062	0.33428	3.74951e-06	-0.0631502	0.395728
PUS3	black	0.103654	0.162605	-0.103654	0.162605	-0.379644	1.15594e-07	-0.0952468	0.199645	0.183745	0.0127795	0.0804482	0.278994	0.227389	0.00196393	0.13038	0.0785464	-0.0711212	0.338704	0.0422001	0.57057	-0.193034	0.00884225	0.207537	0.00481686	-0.112204	0.13047	0.0856511	0.248973	0.295553	4.86766e-05	-0.167952	0.0230495	0.0365757	0.62303	0.121801	0.100481	0.0480253	0.518542	0.223597	0.00234503
PVALB	black	-0.172094	0.0198324	0.172094	0.0198324	0.365469	3.63424e-07	0.0401555	0.589397	-0.0616489	0.407079	-0.0606237	0.414939	-0.131228	0.0766066	-0.0669824	0.367629	-0.0440994	0.553338	-0.0415983	0.576082	-0.053512	0.471862	-0.0768392	0.301198	0.0944384	0.203505	-0.0740976	0.318825	-0.0648908	0.382809	0.130234	0.0788844	-0.040882	0.582675	-0.0598537	0.4209	-0.164802	0.0257884	-0.116024	0.117799
PVRL2	black	-0.521255	3.87279e-14	0.521255	3.87279e-14	0.713409	9.19688e-30	-0.0980714	0.186575	0.0638955	0.390165	0.0755685	0.309286	-0.239541	0.00109107	-0.0773438	0.298025	0.141775	0.0555648	0.0586891	0.430012	0.0399178	0.591605	-0.112779	0.1285	0.194855	0.00821087	0.0200982	0.787123	0.0415305	0.576704	0.459355	6.12331e-11	0.0507541	0.495034	0.0402524	0.588499	-0.611458	3.79958e-20	0.0688504	0.35439
PXYLP1	black	-0.200331	0.00654636	0.200331	0.00654636	0.313006	1.60209e-05	-0.158473	0.0321409	-0.172247	0.0197215	0.0770666	0.299765	-0.293885	5.39346e-05	-0.231184	0.00163981	0.11042	0.136738	0.115066	0.120884	-0.0145874	0.844615	-0.204774	0.00542455	-0.0206793	0.781122	-0.0152855	0.83728	-0.176474	0.0168608	0.253726	0.000528818	-0.0633403	0.394305	-0.0718885	0.333505	-0.12842	0.0831829	-0.198687	0.0070112
PYY	black	-0.0978418	0.187613	0.0978418	0.187613	0.253465	0.000536137	0.0793056	0.285901	0.00292558	0.968647	-0.0276077	0.710651	-0.178342	0.0157166	-0.0267883	0.718872	-0.0183637	0.805111	-0.0101958	0.891043	-0.0245631	0.741358	-0.0321862	0.665353	0.0872045	0.240461	-0.0335654	0.651932	-0.0197267	0.790967	0.0140933	0.849816	-0.0183243	0.805521	-0.0277466	0.709261	-0.0921496	0.214725	-0.0342633	0.645183
RAB11FIP1	black	-0.140799	0.0572863	0.140799	0.0572863	0.357357	6.83187e-07	0.175539	0.0174609	-0.0902605	0.224314	0.0979463	0.18714	0.0775358	0.296824	-0.0728905	0.326794	-0.0266706	0.720055	-0.0699832	0.346509	-0.0269157	0.717591	-0.0162163	0.827522	-0.0160677	0.829078	-0.0297108	0.689705	-0.138851	0.0608531	-0.0194871	0.793449	-0.33543	3.45532e-06	-0.0281285	0.705444	-0.122958	0.0972682	-0.226024	0.00209409
RAB17	black	-0.421454	2.82665e-09	0.421454	2.82665e-09	0.720969	1.20637e-30	-0.133799	0.0709613	-0.0568684	0.44448	-0.136914	0.0645802	-0.295747	4.80994e-05	-0.0723986	0.330078	0.0746153	0.315446	0.00339365	0.963634	0.0174291	0.814846	-0.0508662	0.494081	0.353634	9.07518e-07	0.0182001	0.806813	-0.0353904	0.634344	0.504393	3.34328e-13	0.16187	0.0285831	0.0185615	0.803054	-0.507798	2.1839e-13	0.00115352	0.987635
RAB26	black	-0.51609	7.59026e-14	0.51609	7.59026e-14	0.724959	4.01796e-31	-0.240758	0.00102698	0.0240078	0.747003	0.0234678	0.752508	-0.352672	9.76038e-07	-0.0725824	0.328848	-0.0594239	0.42425	0.0727091	0.328002	0.0276206	0.710522	-0.0941125	0.205076	0.232173	0.00156373	-0.0216798	0.770819	0.115186	0.120494	0.614892	2.05146e-20	0.184594	0.0123647	-0.0400108	0.590741	-0.594529	7.12375e-19	0.0801815	0.280596
RAB27B	black	-0.445477	2.63214e-10	0.445477	2.63214e-10	0.681888	2.26037e-26	-0.069934	0.346849	-0.194883	0.00820136	0.0405987	0.585292	-0.30694	2.37638e-05	-0.3007	3.53318e-05	0.0645624	0.385227	0.0296546	0.690263	0.0477436	0.521	-0.310481	1.88987e-05	-0.00470273	0.949622	0.00184608	0.980213	-0.188509	0.0106012	0.386891	6.29981e-08	-0.119129	0.108223	-0.00328057	0.964845	-0.384913	7.44566e-08	-0.289515	7.03446e-05
RAB31	black	-0.192929	0.00887996	0.192929	0.00887996	0.315307	1.37647e-05	-0.0314703	0.672361	-0.156005	0.0349564	-0.0156177	0.833795	0.0295184	0.691613	0.113221	0.126999	0.0582854	0.433196	0.0282399	0.704331	-0.0171751	0.817497	-0.144698	0.0506635	-0.0968967	0.191932	0.103466	0.163374	-0.0358111	0.630318	0.113127	0.127318	-0.064169	0.388135	-0.104727	0.158274	-0.117022	0.114652	-0.0462339	0.534279
RAD51B	black	-0.068951	0.353685	0.068951	0.353685	0.249101	0.000672769	0.168499	0.0226007	-0.00833474	0.91084	-0.0189015	0.799522	-0.0882207	0.235004	-0.0421313	0.571198	-0.0368629	0.620301	-0.0480671	0.518178	-0.0314303	0.672754	-0.00640064	0.931471	-0.000544098	0.994168	0.0283001	0.703731	-0.0389169	0.60094	-0.0377978	0.611455	-0.0386048	0.603864	-0.0480199	0.518589	-0.0870506	0.241295	-0.0701688	0.345228
RALGPS1	black	-0.404144	1.39825e-08	0.404144	1.39825e-08	0.611557	3.73268e-20	-0.174958	0.0178426	-0.16361	0.0268942	-0.138765	0.061014	-0.305566	2.59525e-05	-0.1832	0.0130519	0.115778	0.118585	0.00537566	0.942425	0.0275419	0.71131	-0.162937	0.027537	0.243161	0.000910545	-0.0181358	0.807483	-0.0458328	0.537835	0.556482	2.86042e-16	-0.125079	0.091589	0.00630724	0.932469	-0.379605	1.15973e-07	-0.193448	0.00869498
RAP1A	black	0.468121	2.35541e-11	-0.468121	2.35541e-11	-0.464538	3.4921e-11	-0.0283803	0.702931	-0.253316	0.000540319	0.0749272	0.313421	0.463211	4.03563e-11	0.0341606	0.646174	-0.0106425	0.886301	0.117029	0.114631	0.0403608	0.587495	0.28286	0.000104554	-0.186757	0.0113606	0.12517	0.0913513	-0.0890938	0.230385	-0.413128	6.16817e-09	0.0341533	0.646245	0.107381	0.147939	0.536323	5.08832e-15	0.0919779	0.215585
RAP2A	black	0.234711	0.0013831	-0.234711	0.0013831	-0.607705	7.38714e-20	0.235803	0.00131145	0.204828	0.00541213	0.0678835	0.361205	0.305039	2.68415e-05	0.143906	0.0519545	-0.102743	0.166353	-0.130053	0.0793059	-0.260224	0.000374242	0.106678	0.150624	-0.211026	0.00413712	0.0420959	0.571522	-0.143839	0.0520644	-0.481242	5.35256e-12	-0.258889	0.000402088	-0.0203735	0.784279	0.302968	3.06208e-05	-0.150369	0.0421757
RARRES1	black	0.0578671	0.43651	-0.0578671	0.43651	-0.541621	2.4326e-15	0.213073	0.00377985	0.32047	9.7455e-06	-0.186368	0.0115357	0.332447	4.26781e-06	0.0953513	0.19915	-0.106978	0.149475	-0.160378	0.0301018	-0.0743697	0.317046	-0.140758	0.0573596	-0.300124	3.66333e-05	-0.186213	0.0116061	-0.100671	0.175108	-0.28847	7.49094e-05	0.0626673	0.399358	0.0537521	0.469873	0.0771702	0.299114	-0.144035	0.0517421
RARRES3	black	-0.367883	3.00164e-07	0.367883	3.00164e-07	0.52565	2.16467e-14	0.0625363	0.400347	-0.0353024	0.635188	0.042322	0.569455	0.12442	0.0933238	-0.0855064	0.249776	0.0789547	0.288045	0.0245445	0.741546	-0.0348943	0.639106	-0.0892287	0.229678	0.0727851	0.327495	0.0178421	0.81054	-0.165456	0.0251976	0.18637	0.011535	-0.0392785	0.59756	-0.0578828	0.436386	-0.370218	2.49109e-07	-0.212033	0.00395766
RBM20	black	0.0154462	0.835593	-0.0154462	0.835593	0.171074	0.0205862	-0.014226	0.848418	-0.120182	0.105118	-0.0590714	0.427008	-0.102681	0.166607	-0.0657422	0.376584	-0.014631	0.844158	-0.041128	0.580406	0.240195	0.00105622	-0.0727238	0.327904	-0.0216526	0.771099	0.0117604	0.874451	-0.0668998	0.36822	0.115014	0.121054	-0.0529204	0.476782	-0.0579952	0.435494	0.0109811	0.882708	-0.121911	0.100173
RBM47	black	-0.420237	3.17231e-09	0.420237	3.17231e-09	0.708314	3.48509e-29	-0.0161899	0.827798	-0.103116	0.164808	0.0572282	0.4416	-0.300537	3.56977e-05	-0.0567978	0.445047	0.0896661	0.227393	-0.0261742	0.725055	0.0848003	0.253723	-0.249242	0.000667869	0.136211	0.0659775	-0.00925946	0.900995	-0.122213	0.0993282	0.29896	3.94025e-05	-0.11348	0.126128	0.048632	0.513266	-0.418687	3.67213e-09	-0.207134	0.0049016
RCAN1	black	0.209191	0.00448312	-0.209191	0.00448312	-0.500531	5.38806e-13	0.0791244	0.287006	0.0837676	0.259571	-0.100271	0.176838	-0.0386885	0.60308	0.0990021	0.182408	-0.0486162	0.513403	-0.104639	0.158626	-0.0451402	0.544004	-0.125581	0.0902836	-0.268463	0.000238309	-0.0833539	0.26194	-0.0439338	0.55483	-0.244193	0.000864337	-0.150202	0.0424069	0.00862375	0.907761	0.240785	0.00102563	-0.130796	0.0775897
RCOR3	black	-0.103385	0.163703	0.103385	0.163703	0.451212	1.45229e-10	-0.00191236	0.979502	-0.352377	9.97987e-07	0.128843	0.082163	-0.317204	1.21333e-05	-0.168417	0.022667	0.0732354	0.324504	0.0959776	0.196201	0.0534054	0.472747	-0.100706	0.17496	0.156968	0.0338341	-0.103663	0.16257	-0.43462	7.8746e-10	0.193006	0.00885238	-0.114192	0.123751	-0.0384681	0.605147	0.00354517	0.962011	-0.441524	3.94031e-10
RDX	black	0.481446	5.22806e-12	-0.481446	5.22806e-12	-0.608458	6.469e-20	0.305231	2.65148e-05	-0.0658338	0.375918	0.0687863	0.354839	0.082359	0.267697	0.0615088	0.408148	0.0616289	0.407232	-0.0744291	0.316658	-0.10699	0.149426	-0.0907512	0.221794	-0.285943	8.71264e-05	0.00450791	0.951706	-0.127752	0.0848115	-0.631045	1.01898e-21	-0.252517	0.000563403	-0.00154084	0.983484	0.622203	5.38683e-21	-0.191622	0.00936091
REEP1	black	-0.382273	9.29028e-08	0.382273	9.29028e-08	0.631897	8.65449e-22	-0.16208	0.0283744	-0.147006	0.0470516	0.181011	0.0141991	-0.233449	0.00147037	-0.14664	0.0476092	0.155254	0.0358536	-0.0204907	0.783069	0.0669209	0.368069	-0.125828	0.0896467	0.240185	0.00105675	0.0502141	0.49964	-0.0421354	0.57116	0.381414	9.98031e-08	0.00303846	0.967438	-0.0155643	0.834354	-0.356772	7.1452e-07	-0.113846	0.124902
REEP6	black	-0.0998582	0.178636	0.0998582	0.178636	0.637345	3.01003e-22	-0.158041	0.0326194	-0.404841	1.31338e-08	0.0328222	0.65915	-0.4241	2.19605e-09	-0.17062	0.0209301	0.0520176	0.484344	0.0216365	0.771265	0.145198	0.0498615	-0.165648	0.0250267	0.0777126	0.29572	-0.0342518	0.645294	0.0990916	0.182011	0.30181	3.2947e-05	0.110911	0.134989	0.0191281	0.797171	-0.106263	0.15223	-0.00520991	0.944197
REPS2	black	-0.227483	0.0019552	0.227483	0.0019552	0.705253	7.65252e-29	0.13164	0.0756778	-0.148135	0.0453642	0.139239	0.0601286	-0.449054	1.81879e-10	-0.0405209	0.586012	0.0745361	0.315961	-0.0977902	0.187847	-0.0636438	0.392038	-0.153698	0.0377734	0.393599	3.54473e-08	-0.0643654	0.386681	-0.14808	0.0454461	0.1928	0.00892636	-0.109787	0.139013	-0.0536254	0.470923	-0.219047	0.00289032	-0.24948	0.000659727
RERG	black	-0.0690997	0.352646	0.0690997	0.352646	0.654539	9.30754e-24	-0.037799	0.611444	-0.430026	1.23766e-09	0.173908	0.0185507	-0.502021	4.48527e-13	-0.140456	0.0579018	0.10449	0.159225	0.0442292	0.552169	0.0628219	0.398194	-0.133456	0.0716937	0.29549	4.88655e-05	-0.0190201	0.798291	-0.190275	0.00988088	0.206636	0.00500787	-0.0742777	0.317646	-0.00160502	0.982796	-0.00927944	0.900783	-0.209288	0.00446421
RET	black	-0.231201	0.00163846	0.231201	0.00163846	0.572307	2.59547e-17	0.131845	0.0752196	-0.126627	0.087613	-0.125753	0.0898419	-0.135444	0.0675294	-0.138386	0.0617318	0.0889987	0.230885	-0.0650361	0.381743	-0.123412	0.0960304	-0.15413	0.0372322	0.39926	2.15997e-08	-0.15628	0.0346331	-0.152741	0.0389979	0.218676	0.00293938	-0.0633744	0.39405	-0.0266996	0.719764	-0.20814	0.00469278	-0.333688	3.90975e-06
RGL2	black	-0.501648	4.69623e-13	0.501648	4.69623e-13	0.70089	2.3086e-28	-0.354838	8.28207e-07	-0.0978932	0.18738	-0.0588024	0.42912	-0.267747	0.000247988	-0.136497	0.0654047	0.155751	0.0352572	0.098538	0.184477	0.0296816	0.689995	-0.0687919	0.354799	0.106864	0.14991	0.0726384	0.328474	-0.0267239	0.71952	0.735192	2.18954e-32	0.209755	0.00437406	0.0412369	0.579404	-0.597664	4.19356e-19	0.0344255	0.643618
RGMA	black	0.319443	1.04438e-05	-0.319443	1.04438e-05	-0.625333	3.00574e-21	0.0316283	0.670812	0.0999155	0.178386	0.0209239	0.7786	0.0100784	0.892289	-0.0571708	0.442058	-0.0141912	0.848784	0.0291737	0.695034	-0.0151775	0.838414	0.0714688	0.336343	-0.202177	0.00605723	0.0361414	0.627166	0.0273216	0.713517	-0.288935	7.28429e-05	-0.0641838	0.388026	0.0600719	0.419206	0.340611	2.38207e-06	0.0886164	0.232903
RGS11	black	-0.10123	0.172714	0.10123	0.172714	0.414446	5.4594e-09	0.00363096	0.961093	-0.0418531	0.573745	-0.0607949	0.41362	-0.310331	1.90841e-05	-0.0555885	0.454815	0.0258213	0.728615	-0.0473178	0.524728	0.00749342	0.919808	-0.0532602	0.473953	0.251588	0.000591415	-0.0609432	0.41248	0.0889124	0.231339	0.218546	0.00295688	0.2669	0.000259902	-0.0559028	0.452265	-0.134384	0.0697245	0.0865087	0.244248
RGS2	black	0.391917	4.09965e-08	-0.391917	4.09965e-08	-0.621894	5.70353e-21	-0.0443731	0.550875	-0.114877	0.1215	-0.0414018	0.577887	0.214425	0.00355919	0.159001	0.0315641	-0.0364132	0.624576	-0.0405413	0.585823	0.106455	0.151484	0.054076	0.467198	-0.309539	2.00913e-05	-0.0248849	0.738091	0.0527675	0.478058	-0.309916	1.9606e-05	-0.00353452	0.962125	0.0753601	0.310626	0.454994	9.75204e-11	0.0428213	0.564906
RHOB	black	0.0375851	0.613463	-0.0375851	0.613463	0.543842	1.77838e-15	0.00519753	0.944329	-0.391769	4.1521e-08	-0.019168	0.796757	-0.400429	1.9477e-08	-0.0752363	0.311424	-0.00543511	0.941789	0.0713153	0.337384	0.0250111	0.736812	-0.319724	1.02483e-05	0.0184358	0.804361	-0.122869	0.0975114	0.111677	0.132299	0.116274	0.117005	0.10895	0.142072	-0.0176059	0.813003	0.0673742	0.364827	-0.0448662	0.546453
RIBC1	black	-0.106426	0.151598	0.106426	0.151598	0.470382	1.83288e-11	-0.0747314	0.314691	-0.0488637	0.511258	-0.0214588	0.773092	-0.280478	0.0001202	-0.0339646	0.648068	0.0748591	0.313862	-0.0237888	0.749234	-0.0174639	0.814483	-0.024219	0.744855	0.33434	3.73343e-06	-0.0452522	0.543003	0.134066	0.0703945	0.259087	0.000397841	0.389262	5.14854e-08	0.203763	0.00566341	-0.224656	0.00223234	0.120865	0.103141
RIC8B	black	-0.0170067	0.819256	0.0170067	0.819256	0.301179	3.42833e-05	0.0246083	0.740898	-0.147011	0.0470446	0.121455	0.10146	-0.202601	0.00594979	-0.255114	0.000491549	-0.0263727	0.723053	0.185506	0.0119321	-0.241807	0.000974559	0.05152	0.488539	0.296333	4.63882e-05	0.0762821	0.304726	0.00384381	0.958814	0.0237819	0.749304	-0.201226	0.00630517	-0.122835	0.0976067	0.0393659	0.596744	-0.0689801	0.353482
RIMS4	black	-0.138302	0.0618905	0.138302	0.0618905	0.398797	2.25014e-08	-0.0560784	0.450843	-0.0370873	0.618173	-0.0059195	0.936611	-0.160426	0.0300522	0.199283	0.00683955	-0.0201822	0.786255	0.190568	0.00976571	-0.0242573	0.744465	0.0793554	0.285597	0.285913	8.72778e-05	-0.0120783	0.871086	0.168472	0.0226225	0.21154	0.00404466	-0.00776983	0.91686	-0.0392007	0.598286	-0.202032	0.00609458	0.171225	0.0204735
RINT1	black	0.0698366	0.347522	-0.0698366	0.347522	-0.287892	7.75543e-05	0.0377932	0.611498	0.225723	0.00212377	0.0508658	0.494084	0.0849443	0.252914	-0.224928	0.00220422	0.0478912	0.519711	0.040656	0.584762	0.0120639	0.871239	0.162517	0.0279445	-0.0880215	0.236067	-0.108531	0.143621	-0.126905	0.0869154	-0.167028	0.0238253	0.0554766	0.455724	0.0487556	0.512195	0.0829707	0.264147	-0.0818324	0.270779
RIPK3	black	-0.19494	0.00818236	0.19494	0.00818236	0.414137	5.61818e-09	0.163842	0.0266758	-0.0683327	0.358028	-0.0748837	0.313703	0.0228974	0.758334	-0.0180426	0.808453	0.0132443	0.858766	-0.0251043	0.735867	-0.0631413	0.395795	-0.0875971	0.238343	0.0511352	0.491797	-0.104129	0.160679	-0.068187	0.359057	0.12678	0.0872284	0.0479583	0.519126	-0.0794648	0.284932	-0.166586	0.0242044	-0.0999904	0.17806
RLF	black	0.191446	0.00942751	-0.191446	0.00942751	-0.459413	6.08563e-11	-0.268169	0.00024225	0.0814846	0.272828	-0.0274229	0.712502	0.137588	0.063262	0.180054	0.0147281	-0.0110321	0.882168	0.0131834	0.859408	-0.0403281	0.587797	0.200546	0.0064877	-0.240326	0.00104932	0.103988	0.16125	-0.0487024	0.512655	-0.0113605	0.878687	0.124743	0.0924716	0.0795824	0.284218	0.098894	0.182889	0.147255	0.0466755
RLN2	black	-0.130339	0.0786417	0.130339	0.0786417	0.339512	2.5791e-06	0.0233127	0.75409	-0.070943	0.339919	-0.0628209	0.398202	-0.187186	0.0111705	-0.0781694	0.292882	-0.00256516	0.972508	-0.000414026	0.995562	-0.0582266	0.433661	0.0744771	0.316346	0.233306	0.00148064	-0.0578242	0.43685	-0.0822996	0.268043	0.115656	0.118977	-0.0514773	0.4889	-0.0602899	0.417518	-0.122543	0.0984102	-0.0964199	0.194138
RNF103	black	-0.309225	2.05057e-05	0.309225	2.05057e-05	0.583407	4.45744e-18	0.109147	0.141347	-0.203763	0.00566345	0.0098369	0.894856	-0.314501	1.45181e-05	-0.344836	1.75002e-06	0.0807343	0.277283	-0.10173	0.170591	-0.0529598	0.476454	-0.346467	1.55172e-06	0.209681	0.00438816	-0.102521	0.167275	-0.307739	2.25728e-05	0.236868	0.00124483	-0.173972	0.0185069	-0.140831	0.0572285	-0.19832	0.00711914	-0.494857	1.07463e-12
RNF145	black	0.319684	1.02761e-05	-0.319684	1.02761e-05	-0.695139	9.59925e-28	0.269894	0.000220017	0.0299458	0.687379	-0.163344	0.0271474	0.388776	5.36673e-08	0.012271	0.869048	-0.0540186	0.467671	-0.203556	0.00571365	-0.014341	0.847208	-0.0840366	0.258039	-0.299905	3.71403e-05	-0.0728468	0.327085	-0.0412149	0.579606	-0.494193	1.1641e-12	-0.209592	0.00440531	-0.0350765	0.637355	0.463216	4.03369e-11	-0.228177	0.00189216
RNF175	black	-0.00780025	0.916536	0.00780025	0.916536	-0.186749	0.0113642	0.0366344	0.622472	0.0556241	0.454525	0.147678	0.0460406	0.0790626	0.287384	-0.0841868	0.257186	-0.045815	0.537993	0.204413	0.00550888	-0.0802467	0.280204	0.117045	0.114581	-0.0673659	0.364886	0.0791655	0.286756	-0.0877143	0.237713	-0.0441536	0.552849	-0.0786074	0.290178	-0.0746014	0.315536	0.0500972	0.500641	-0.0910431	0.220306
RNF182	black	0.172224	0.0197381	-0.172224	0.0197381	-0.358932	6.05219e-07	0.11488	0.12149	0.211748	0.0040077	-0.0480092	0.518682	0.0589785	0.427737	-0.045082	0.544523	-0.0256409	0.730438	-0.0301925	0.68494	-0.0668254	0.368755	0.0156177	0.833795	-0.08247	0.267051	0.0689768	0.353504	-0.00206179	0.977901	-0.23617	0.00128813	-0.0479007	0.519629	-0.0562399	0.449538	0.168876	0.0222955	-0.00520365	0.944264
RNF43	black	-0.364483	3.92755e-07	0.364483	3.92755e-07	0.513015	1.12696e-13	-0.178535	0.0156023	-0.0301824	0.685041	0.0875634	0.238524	-0.153248	0.0383455	-0.0608625	0.4131	-0.0369775	0.619214	0.0820036	0.269775	0.0539789	0.467999	0.0536212	0.470957	0.0469531	0.527932	0.0840756	0.257818	-0.0816159	0.272053	0.426956	1.66809e-09	-0.0291206	0.695561	0.0193419	0.794954	-0.448656	1.89547e-10	0.00960156	0.897357
ROBO1	black	0.363173	4.35287e-07	-0.363173	4.35287e-07	-0.577949	1.06898e-17	0.0695013	0.349848	-0.0888045	0.231908	-0.0142256	0.848422	0.351082	1.10017e-06	0.0780808	0.293431	-0.0148524	0.84183	0.0310937	0.676059	0.0236659	0.750487	0.058779	0.429304	-0.206427	0.00505327	0.0118661	0.873332	-0.192856	0.00890623	-0.352644	9.78086e-07	-0.0218905	0.768655	-0.0395736	0.594808	0.457114	7.78394e-11	-0.111178	0.134046
ROGDI	black	-0.496498	8.81225e-13	0.496498	8.81225e-13	0.752396	1.19674e-34	-0.169434	0.0218506	0.00781448	0.916384	0.038775	0.602269	-0.363098	4.37839e-07	0.0635852	0.392475	0.0536402	0.470799	0.0825959	0.266318	0.0672892	0.365433	-0.0818713	0.27055	0.268054	0.000243803	0.112106	0.130811	-0.00632515	0.932278	0.48928	2.09236e-12	0.0685145	0.356748	0.0423864	0.568868	-0.583904	4.11335e-18	0.145502	0.0493796
ROPN1	black	0.0228265	0.75906	-0.0228265	0.75906	-0.506449	2.58688e-13	0.10108	0.173356	0.353847	8.92955e-07	-0.0622484	0.402524	-0.0413762	0.578122	-0.0472731	0.525121	-0.0335281	0.652294	-0.0477063	0.521327	-0.0130883	0.860413	-0.0491853	0.508479	-0.109407	0.140398	-0.0749599	0.31321	-0.0477383	0.521046	-0.150581	0.041883	-0.0513402	0.49006	-0.0409891	0.581687	0.0202972	0.785067	-0.0418599	0.573683
ROPN1B	black	0.0216434	0.771194	-0.0216434	0.771194	-0.482912	4.41223e-12	0.0874417	0.239179	0.333834	3.8696e-06	-0.0650236	0.381834	-0.0553094	0.457086	-0.052366	0.481418	-0.0297884	0.688937	-0.0494029	0.506603	-0.0581088	0.434593	-0.0458751	0.537459	-0.0953265	0.199267	-0.0480526	0.518303	-0.0506284	0.496104	-0.133144	0.0723659	-0.0533336	0.473343	-0.0291564	0.695205	0.0131893	0.859346	-0.0369563	0.619415
RORC	black	-0.362276	4.66899e-07	0.362276	4.66899e-07	0.57063	3.36757e-17	-0.332193	4.34463e-06	-0.122284	0.099129	-0.00181096	0.980589	-0.298417	4.07603e-05	-0.0835366	0.260892	0.0645294	0.38547	0.0603508	0.417046	0.0857926	0.248189	-0.114152	0.123885	0.147268	0.0466549	0.0894895	0.228313	0.152151	0.0397685	0.535108	6.01553e-15	0.18901	0.0103922	0.0332912	0.654591	-0.420477	3.10103e-09	0.116361	0.116729
RP1-212P9.2	black	-0.107183	0.14869	0.107183	0.14869	0.22986	0.00174687	0.0552689	0.457416	-0.000408468	0.995621	-0.0376943	0.612432	-0.0719251	0.333258	-0.047606	0.522204	-0.026298	0.723806	-0.0330999	0.656449	-0.0278711	0.708015	-0.0470237	0.527311	0.286826	8.26567e-05	-0.00961582	0.897206	-0.0487886	0.511909	0.126702	0.0874236	-0.0236854	0.750288	-0.0440543	0.553744	-0.119936	0.105838	-0.108693	0.143018
RP11-28F1.2	black	-0.101407	0.17196	0.101407	0.17196	0.446114	2.46512e-10	-0.0572606	0.44134	-0.355889	7.64476e-07	-0.038571	0.604182	-0.0182597	0.806192	-0.166038	0.0246817	0.0208583	0.779276	0.0239946	0.747138	-0.0384787	0.605048	-0.014748	0.842927	0.244846	0.000836248	-0.0349738	0.638342	-0.168264	0.0227925	0.243537	0.000893429	-0.196303	0.00773773	-0.00472151	0.949421	-0.0375517	0.613778	-0.220535	0.00270047
RP11-308D16.4	black	-0.0621547	0.403234	0.0621547	0.403234	0.305212	2.65476e-05	0.0787273	0.28944	-0.0279131	0.707596	0.0180782	0.808082	-0.101024	0.173592	-0.0718202	0.333966	-0.0260697	0.726108	-0.0593639	0.424718	-0.0187046	0.801567	0.0522238	0.482611	0.210577	0.00421954	0.185672	0.0118549	-0.0601329	0.418733	0.123054	0.097006	-0.0316475	0.670623	0.163327	0.0271632	-0.110611	0.136057	-0.0397768	0.592916
RP11-353N14.2	black	-0.309568	2.00538e-05	0.309568	2.00538e-05	0.577907	1.07613e-17	-0.135209	0.0680115	-0.0761455	0.305596	-0.0741993	0.318159	-0.311519	1.76607e-05	-0.104131	0.16067	0.0546773	0.462253	-0.00593681	0.936427	-0.024565	0.741338	-0.0982221	0.185895	0.196421	0.0077001	-0.0862166	0.245851	-0.0415652	0.576386	0.457347	7.59327e-11	-0.0347226	0.640757	-0.0485501	0.513976	-0.356904	7.07366e-07	-0.056011	0.451389
RP11-422P24.11	black	-0.0974112	0.189572	0.0974112	0.189572	0.232071	0.0015714	0.152774	0.0389545	0.0750069	0.312905	-0.0376633	0.612725	-0.0305036	0.68187	-0.0391683	0.598589	-0.0031882	0.965834	-0.0388415	0.601646	-0.0341953	0.645839	-0.0443713	0.550892	0.0882486	0.234856	0.0377135	0.612251	-0.0292731	0.694046	-0.00728678	0.922012	-0.0225242	0.762155	0.0258439	0.728387	-0.100872	0.174244	-0.0878311	0.237086
RP11-473I1.9	black	-0.107235	0.148492	0.107235	0.148492	0.369778	2.58046e-07	-0.0680744	0.359852	-0.220792	0.00266891	0.0767486	0.30177	-0.28615	8.60599e-05	-0.0787341	0.289399	0.015159	0.838608	-0.00570636	0.938889	0.00614203	0.934234	0.0299704	0.687136	0.134754	0.068953	-0.102053	0.169229	-0.0430987	0.562385	0.217551	0.00309319	-0.000319169	0.996579	-0.186265	0.0115824	-0.061656	0.407025	-0.175795	0.0172948
RP11-53O19.3	black	-0.138289	0.0619164	0.138289	0.0619164	0.634885	4.86211e-22	-0.101628	0.171025	-0.371194	2.30322e-07	0.145645	0.0491544	-0.393791	3.48619e-08	-0.145878	0.0487887	0.0541759	0.466374	-0.0877199	0.237683	0.0319357	0.667802	-0.0208679	0.779177	0.431569	1.06405e-09	0.00625018	0.933078	-0.0872191	0.240382	0.275776	0.000157712	-0.0136446	0.854543	-0.0559024	0.452268	-0.0964951	0.193789	-0.18653	0.0114625
RP11-757F18.5	black	-0.330166	5.00786e-06	0.330166	5.00786e-06	0.63387	5.91897e-22	-0.160838	0.029626	-0.161353	0.0291016	0.131772	0.0753833	-0.293767	5.43233e-05	-0.0606265	0.414917	-0.0681681	0.359191	0.176007	0.0171581	0.035246	0.635729	-0.083295	0.262279	0.267115	0.000256834	-0.077266	0.298513	-0.086271	0.245552	0.396394	2.779e-08	-0.0449535	0.545672	0.0508119	0.494542	-0.334205	3.76948e-06	-0.0371976	0.617128
RP11-981G7.6	black	0.0501461	0.500222	-0.0501461	0.500222	-0.215358	0.00341395	-0.0226071	0.761306	0.00604916	0.935226	-0.0425055	0.567782	-0.0899147	0.226102	-0.0212408	0.775335	0.0462988	0.533705	-0.0366401	0.622417	-0.029941	0.687428	-0.0180375	0.808505	-0.0319572	0.667591	-0.0425782	0.567119	-0.0446411	0.54847	0.0333505	0.654016	-0.0241923	0.745126	-0.00632807	0.932246	0.0501859	0.499882	-0.0640212	0.389231
RP3-428L16.2	black	-0.325761	6.79616e-06	0.325761	6.79616e-06	0.494052	1.18392e-12	-0.102364	0.167928	-0.276629	0.000150183	0.0102021	0.890976	-0.252566	0.000561964	-0.18755	0.0110109	0.0892243	0.2297	-0.048998	0.510097	-0.038747	0.602532	-0.237558	0.00120335	-0.0259872	0.72694	0.0835517	0.260805	-0.230521	0.00169262	0.256845	0.000448463	0.0727683	0.327607	-0.124677	0.0926446	-0.16242	0.0280402	-0.212699	0.00384298
RP4-730D4.1	black	-0.103342	0.163883	0.103342	0.163883	0.285176	9.11865e-05	-0.0814308	0.273145	-0.120041	0.10553	0.302179	3.21884e-05	-0.185389	0.0119868	-0.0285981	0.700759	0.0523245	0.481766	0.011244	0.879922	0.12664	0.0875815	-0.0187759	0.800827	0.0680532	0.360003	-0.00584181	0.937442	-0.0307199	0.679738	0.129858	0.0797597	-0.0103706	0.889186	-0.00675913	0.927643	-0.0805088	0.278631	-0.0265347	0.721423
RP5-1039K5.17	black	-0.00904253	0.903303	0.00904253	0.903303	-0.301607	3.33716e-05	0.10714	0.148855	0.19646	0.00768803	-0.00518933	0.944417	-0.0917287	0.216836	-0.0404652	0.586527	-0.0281662	0.705067	-0.0601605	0.41852	-0.0480014	0.51875	-0.044055	0.553737	-0.0575614	0.438941	-0.058392	0.432354	-0.0027397	0.970638	-0.020837	0.779496	-0.0378596	0.610873	-0.0362715	0.625925	0.000622995	0.993322	-0.0752396	0.311403
RPS27A	black	0.0760117	0.306449	-0.0760117	0.306449	-0.341162	2.28878e-06	0.0101291	0.891751	0.0442931	0.551594	-0.228931	0.00182575	0.0735409	0.322484	-0.102768	0.166248	-0.028487	0.701867	-0.0581664	0.434138	-0.00419899	0.955012	0.0409745	0.581822	-0.299841	3.729e-05	-0.0253698	0.73318	-0.181034	0.0141866	-0.148873	0.0442903	-0.299245	3.87062e-05	0.0896106	0.227682	0.0948642	0.201465	-0.190307	0.00986828
RPS6KA3	black	0.362271	4.67053e-07	-0.362271	4.67053e-07	-0.63705	3.18887e-22	0.0640433	0.389067	-0.0945302	0.203064	0.0462369	0.534253	0.547815	1.00966e-15	0.10166	0.170886	-0.00107968	0.988427	-0.0769984	0.300194	0.0230967	0.756298	0.127416	0.0856412	-0.159942	0.0305586	-0.0578361	0.436756	-0.0246619	0.740354	-0.390132	4.77938e-08	-0.154958	0.036212	0.0528777	0.477139	0.457057	7.83158e-11	-0.0914442	0.218271
RPS6KL1	black	-0.0555915	0.45479	0.0555915	0.45479	0.349086	1.27747e-06	-0.0255721	0.731133	-0.0882233	0.23499	-0.0284833	0.701903	-0.244162	0.000865694	-0.0455106	0.5407	-0.0240685	0.746386	-0.0356527	0.631833	-0.0445664	0.549139	0.00780945	0.916438	0.155183	0.0359391	-0.0557249	0.453707	0.15189	0.0401144	0.188702	0.0105202	0.121618	0.100997	0.115782	0.118572	-0.121368	0.101705	0.0950881	0.200398
RPUSD4	black	0.309641	1.99588e-05	-0.309641	1.99588e-05	-0.465016	3.31441e-11	0.0584767	0.431685	0.0576069	0.438579	0.0469362	0.528081	0.240308	0.00105026	0.148242	0.0452073	0.138384	0.0617342	0.0378478	0.610984	0.0307675	0.679269	0.221307	0.00260657	-0.0743317	0.317294	0.0528323	0.477517	0.0308145	0.678806	-0.239065	0.00111708	-0.159223	0.0313245	-0.0076375	0.918271	0.256588	0.000454619	0.0979907	0.186939
RRAD	black	-0.0131682	0.859569	0.0131682	0.859569	-0.11618	0.117303	0.0478322	0.520227	0.0566638	0.446123	-0.0536503	0.470716	0.141242	0.0564987	-0.0456107	0.539809	0.46511	3.28051e-11	-0.0243759	0.743259	-0.0541364	0.466699	-0.0429576	0.563667	-0.048894	0.510997	-0.0674218	0.364487	-0.0498468	0.502787	-0.0100402	0.892696	-0.052489	0.480387	0.0352281	0.6359	-0.00639883	0.931491	-0.108114	0.145175
RRAGC	black	0.430969	1.12864e-09	-0.430969	1.12864e-09	-0.619317	9.16989e-21	0.100365	0.176433	0.0180683	0.808185	-0.0038614	0.958626	0.262554	0.00032989	0.204479	0.00549334	0.00837062	0.910457	0.0627026	0.399092	-0.0311782	0.675228	0.0856365	0.249054	-0.253159	0.000544792	0.039877	0.591984	-0.105399	0.155607	-0.460123	5.63809e-11	-0.0144883	0.845658	-0.0322664	0.664569	0.468941	2.15113e-11	0.0709775	0.339683
RRAGD	black	0.553676	4.32009e-16	-0.553676	4.32009e-16	-0.671404	2.4519e-25	0.143286	0.0529846	-0.0101875	0.891131	-0.0333956	0.653578	0.112929	0.127989	0.258879	0.000402291	0.000123716	0.998674	-0.0419975	0.572422	-0.0352098	0.636076	0.110923	0.134947	-0.11617	0.117336	-0.0115069	0.877136	0.1516	0.0404999	-0.542895	2.03309e-15	-0.0496259	0.504684	-0.012417	0.867504	0.565753	7.12235e-17	0.157248	0.0335136
RSPH1	black	-0.410351	7.96431e-09	0.410351	7.96431e-09	0.717805	2.84557e-30	-0.118468	0.11021	-0.141337	0.0563312	0.0442623	0.551871	-0.368631	2.82805e-07	-0.139099	0.0603889	0.16752	0.0234093	-0.0406979	0.584375	0.090605	0.222543	-0.150014	0.04267	0.341603	2.21658e-06	-0.0753391	0.310761	-0.029573	0.691071	0.42275	2.49854e-09	0.123222	0.0965471	-0.123852	0.0948417	-0.384345	7.81045e-08	-0.141686	0.0557188
RSU1	black	0.128905	0.0820148	-0.128905	0.0820148	-0.623587	4.16493e-21	0.325992	6.68877e-06	0.427529	1.57813e-09	-0.00800888	0.914312	0.264985	0.000288844	0.0939089	0.206062	-0.065153	0.380885	-0.187485	0.0110393	-0.0372528	0.616605	-0.0572642	0.441312	-0.300978	3.47207e-05	-0.0719346	0.333195	-0.0684243	0.357383	-0.487988	2.43727e-12	-0.145837	0.0488536	-0.0121979	0.869821	0.173515	0.0188221	-0.0725023	0.329384
RTCA	black	0.194802	0.00822854	-0.194802	0.00822854	-0.409901	8.29961e-09	0.044664	0.548264	0.270214	0.000216115	0.091892	0.216015	0.178114	0.0158523	0.143938	0.0519018	-0.0191645	0.796793	0.0380549	0.609032	-0.0175952	0.813114	0.229431	0.00178287	-0.136474	0.0654519	0.180971	0.0142212	-0.0236171	0.750984	-0.334572	3.67267e-06	-0.0519787	0.484671	0.0502424	0.499399	0.143739	0.0522301	0.144301	0.0513072
RTN2	black	-0.126542	0.0878269	0.126542	0.0878269	0.494096	1.17767e-12	-0.113305	0.126716	-0.216906	0.00318449	0.0399952	0.590886	-0.351234	1.08768e-06	0.0532542	0.474003	0.0344693	0.643196	0.116723	0.115587	0.087108	0.240984	-0.085641	0.249029	0.395292	3.05961e-08	0.0176327	0.812723	0.232209	0.00156102	0.213241	0.00375165	0.178401	0.0156815	0.00233195	0.975006	-0.165814	0.0248792	0.240773	0.00102622
RTN4RL1	black	-0.174411	0.0182087	0.174411	0.0182087	0.595546	6.00204e-19	-0.0158427	0.831436	-0.265171	0.000285911	-0.102981	0.165367	-0.372946	1.99976e-07	-0.195185	0.0081007	0.135711	0.0669851	0.0128774	0.862639	0.00887333	0.905104	-0.0647808	0.383618	0.228985	0.00182109	-0.0444206	0.550449	0.0871793	0.240597	0.297513	4.31166e-05	0.0485249	0.514195	-0.0721414	0.331803	-0.16465	0.0259271	-0.0375007	0.614261
RUNDC1	black	-0.216376	0.00326152	0.216376	0.00326152	0.753268	9.08809e-35	0.0501751	0.499974	-0.318744	1.09457e-05	0.116501	0.116286	-0.338449	2.78435e-06	-0.152527	0.0392759	0.0729121	0.32665	0.0508138	0.494526	-0.109163	0.141288	-0.157363	0.0333821	0.366395	3.37765e-07	-0.0534831	0.472102	-0.13323	0.0721811	0.233056	0.0014986	-0.212002	0.00396321	-0.102555	0.167132	-0.176696	0.0167216	-0.255141	0.000490841
S100A10	black	0.270668	0.000210673	-0.270668	0.000210673	-0.609378	5.49785e-20	0.18707	0.0112217	0.249484	0.000659581	-0.0778767	0.294699	0.164507	0.0260581	0.0842614	0.256763	-0.0443701	0.550903	-0.0454947	0.540841	0.0076458	0.918183	-0.160273	0.0302112	-0.343029	1.99783e-06	-0.0790837	0.287256	-0.00638607	0.931627	-0.404495	1.35488e-08	-0.0396674	0.593934	-0.0116421	0.875704	0.28586	8.75535e-05	0.0350617	0.637498
SACS	black	0.298524	4.04875e-05	-0.298524	4.04875e-05	-0.614693	2.12654e-20	0.0466771	0.530363	-0.0526173	0.479314	0.0157598	0.832304	0.29626	4.65981e-05	0.0836609	0.260181	0.0305915	0.681003	-0.00294236	0.968467	0.065648	0.37727	0.0324314	0.662959	-0.239585	0.00108867	0.0590212	0.427402	-0.0583516	0.432673	-0.360976	5.16636e-07	-0.128561	0.0828418	0.00195852	0.979008	0.405675	1.21836e-08	-0.0908401	0.22134
SALL2	black	-0.200331	0.00654647	0.200331	0.00654647	0.618094	1.14716e-20	-0.12725	0.086054	-0.262938	0.000323065	0.030833	0.678624	-0.447671	2.0993e-10	0.0390647	0.599557	0.0608696	0.413046	0.0990925	0.182007	0.0375454	0.613838	-0.0654082	0.379019	0.289459	7.05802e-05	0.0951923	0.199904	-0.0209512	0.778319	0.37474	1.72874e-07	0.121087	0.102506	-0.0303405	0.683479	-0.222784	0.00243497	0.0460497	0.53591
SCAMP4	black	-0.161232	0.0292239	0.161232	0.0292239	0.478129	7.65133e-12	0.192907	0.00888774	0.027737	0.709357	-0.0575415	0.4391	-0.227432	0.0019599	-0.0334746	0.652812	-0.0510508	0.492512	-0.0507524	0.495048	0.0281736	0.704993	-0.0749547	0.313243	0.220459	0.00270993	-0.0898654	0.226357	-0.00605675	0.935145	0.107296	0.148259	0.00101089	0.989164	-0.0548748	0.460635	-0.213257	0.00374914	-0.0118196	0.873825
SCAND1	black	-0.299898	3.71573e-05	0.299898	3.71573e-05	0.515042	8.68917e-14	0.025259	0.734301	-0.0098544	0.89467	0.00692262	0.925898	-0.161147	0.0293112	-0.109184	0.141211	-0.0681637	0.359221	-0.107258	0.148406	0.00605341	0.935181	-0.202993	0.00585181	0.127004	0.0866655	-0.0705182	0.342825	-0.0404829	0.586364	0.210691	0.00419845	-0.0127225	0.864276	-0.0411195	0.580485	-0.337157	3.05478e-06	0.00400573	0.957081
SCARNA13	black	-0.22571	0.00212507	0.22571	0.00212507	0.312947	1.60833e-05	0.0559851	0.451598	-0.116347	0.116774	-0.0387107	0.602871	-0.189583	0.0101579	-0.102282	0.168272	0.00309435	0.966839	-0.0767266	0.301909	-0.109388	0.140467	-0.132324	0.0741573	0.0674491	0.364293	0.175933	0.0172056	-0.157123	0.0336555	0.180544	0.014455	-0.110305	0.137149	-0.0211646	0.77612	-0.128593	0.0827647	-0.227045	0.001996
SCCPDH	black	-0.0927795	0.211594	0.0927795	0.211594	0.551629	5.82246e-16	0.155553	0.0354943	-0.268752	0.000234509	0.067372	0.364842	-0.323871	7.73574e-06	-0.143017	0.0534358	0.0375006	0.614262	0.131509	0.0759724	-0.0758162	0.307698	-0.224278	0.00227194	0.0943602	0.203881	-0.0759545	0.306814	-0.209038	0.004513	0.0292418	0.694357	-0.167887	0.0231032	0.00332172	0.964404	0.0143812	0.846785	-0.250368	0.000630087
SCGB1D1	black	-0.0961417	0.195434	0.0961417	0.195434	0.126088	0.0889823	0.0785093	0.290782	-0.0178809	0.810137	-0.0345937	0.641998	-0.0509696	0.493202	-0.0366178	0.622629	-0.0137097	0.853857	-0.0253364	0.733518	-0.0297474	0.689343	-0.05332	0.473456	-0.0232059	0.755181	-0.0573707	0.440462	-0.0375904	0.613413	-0.00352679	0.962208	-0.0342044	0.645751	-0.0363257	0.625409	-0.0355358	0.632952	-0.0998663	0.178601
SCGB1D2	black	-0.0386265	0.603661	0.0386265	0.603661	0.28456	9.45782e-05	-0.144379	0.0511799	-0.302524	3.14948e-05	-0.115803	0.118507	-0.225273	0.00216894	0.014718	0.843243	0.175183	0.0176939	0.0853076	0.250883	0.0248933	0.738006	-0.140223	0.0583217	-0.0134667	0.856419	-0.131694	0.0755567	0.0521165	0.483512	0.228565	0.00185775	-0.065397	0.379101	0.0134538	0.856555	-0.020488	0.783096	-0.0776938	0.295837
SCGB2A1	black	-0.12949	0.0806246	0.12949	0.0806246	0.196587	0.00764771	-0.00586241	0.937222	-0.10364	0.162664	-0.125256	0.0911281	-0.172386	0.0196209	-0.0760717	0.306066	0.200822	0.00641308	-0.0352874	0.635331	0.0318846	0.668301	-0.14596	0.0486603	-0.0337787	0.649866	-0.129466	0.0806832	-0.123979	0.0945013	0.1269	0.0869272	-0.107129	0.148898	-0.0972592	0.190267	-0.0847557	0.253974	-0.180352	0.0145615
SCGB2A2	black	-0.112879	0.128158	0.112879	0.128158	0.326403	6.50214e-06	-0.223253	0.00238275	-0.315784	1.33361e-05	-0.113276	0.126814	-0.246991	0.000749749	-2.91805e-06	0.999969	0.113714	0.125343	0.0709928	0.339579	0.0343826	0.644032	-0.16886	0.0223079	-0.0755045	0.309697	-0.0607028	0.41433	0.0384187	0.605611	0.294103	5.32176e-05	-0.0324296	0.662976	-0.00278655	0.970136	-0.0941728	0.204785	-0.0639368	0.389858
SCNN1A	black	-0.510114	1.63041e-13	0.510114	1.63041e-13	0.710619	1.91417e-29	-0.226457	0.00205196	-0.0857663	0.248335	-0.00911454	0.902537	-0.374885	1.70853e-07	-0.144215	0.0514478	0.0510227	0.492751	0.0477285	0.521132	0.0692373	0.351686	-0.196257	0.00775228	0.192682	0.00896923	0.0123625	0.86808	0.0274325	0.712406	0.571995	2.7248e-17	0.0541892	0.466264	0.0354383	0.633886	-0.555765	3.17926e-16	-0.0223484	0.763956
SCPEP1	black	0.0824683	0.26706	-0.0824683	0.26706	-0.569687	3.89601e-17	0.156833	0.0339897	0.164167	0.0263729	-0.0706114	0.342186	0.273186	0.000182784	-0.0487007	0.51267	-0.0241977	0.745071	-0.100736	0.174831	-0.00760046	0.918666	-0.219818	0.00279041	-0.428671	1.4124e-09	-0.126759	0.0872799	-0.156694	0.0341501	-0.236173	0.00128796	-0.104263	0.160138	0.0317449	0.669669	0.17083	0.0207701	-0.226916	0.00200816
SCRG1	black	0.0219408	0.768138	-0.0219408	0.768138	-0.37182	2.19009e-07	0.0161987	0.827706	0.255333	0.000485891	-0.0242854	0.744179	-0.140503	0.0578173	-0.0248434	0.738513	-0.0211583	0.776184	-0.017017	0.819148	-0.0305461	0.681451	-0.0229837	0.757452	-0.0680465	0.36005	-0.0460267	0.536114	0.0570286	0.443197	-0.114085	0.124107	-0.0165617	0.823907	-0.00809516	0.913392	0.0431406	0.562005	0.0589328	0.428096
SCUBE2	black	-0.00165658	0.982244	0.00165658	0.982244	0.65098	1.94689e-23	0.00807	0.91366	-0.532128	9.04442e-15	-0.112836	0.128305	-0.403492	1.4825e-08	-0.151692	0.040377	0.0795351	0.284505	0.0999107	0.178407	-0.0621815	0.403031	-0.148553	0.0447526	0.322585	8.44452e-06	-0.00363782	0.961019	-0.162321	0.0281373	0.187565	0.0110047	-0.125378	0.090811	0.0536233	0.470939	0.0606167	0.414993	-0.191299	0.00948339
SDC4	black	-0.599787	2.91994e-19	0.599787	2.91994e-19	0.620201	7.79639e-21	-0.0189132	0.799401	0.106328	0.151976	-0.0398977	0.591792	-0.345548	1.66065e-06	-0.197897	0.00724503	0.0258686	0.728137	-0.0556635	0.454206	-0.000833175	0.991069	-0.432996	9.24706e-10	0.201613	0.00620307	-0.168441	0.0226476	0.00990369	0.894146	0.491972	1.51921e-12	-0.00254392	0.972735	-0.117914	0.111895	-0.598264	3.78671e-19	-0.177881	0.0159924
SDCBP	black	0.388524	5.48313e-08	-0.388524	5.48313e-08	-0.526502	1.93209e-14	0.195039	0.00814947	-0.110819	0.135316	0.0521672	0.483087	0.334013	3.82105e-06	0.192626	0.00898959	0.00948088	0.89864	-0.0786872	0.289686	-0.087553	0.23858	0.00516948	0.944629	-0.268212	0.000241661	0.021154	0.776229	-0.122429	0.0987276	-0.52022	4.43619e-14	-0.126998	0.0866807	0.0320713	0.666475	0.497108	8.18428e-13	-0.145106	0.0500088
SDR16C5	black	-0.204142	0.00557286	0.204142	0.00557286	0.324241	7.54295e-06	0.0756568	0.308719	-0.0461944	0.534629	0.084013	0.258173	-0.0194938	0.793379	-0.0872471	0.240231	-0.0776929	0.295843	-0.0322381	0.664845	0.113639	0.125595	-0.0977954	0.187823	-0.0329882	0.657535	-0.105401	0.155601	-0.0921162	0.214892	0.0419901	0.57249	-0.0719619	0.333011	-0.0579923	0.435517	-0.186334	0.011551	-0.167149	0.0237229
SDSL	black	-0.261063	0.00035767	0.261063	0.00035767	0.534902	6.18798e-15	0.381772	9.68738e-08	0.0663678	0.37205	0.0611818	0.410649	-0.139183	0.0602324	0.0458056	0.538077	-0.00696391	0.925457	-0.0697751	0.347948	0.0321676	0.665534	-0.318212	1.1343e-05	0.208782	0.0045636	-0.187178	0.0111737	-0.244314	0.000859078	-0.076211	0.305179	-0.133703	0.0711652	0.029736	0.689457	-0.251118	0.00060605	-0.270405	0.00021381
SEC14L2	black	-0.228056	0.00190298	0.228056	0.00190298	0.447915	2.04682e-10	-0.177196	0.0164102	-0.226416	0.00205594	0.269815	0.00022099	-0.252864	0.000553272	-0.0785429	0.290575	0.191917	0.00925036	0.119998	0.105655	-0.0220874	0.766633	-0.0203159	0.784874	-0.0163872	0.825733	0.126318	0.088396	-0.0203532	0.784488	0.276434	0.000151876	-0.0626157	0.399748	-0.0293358	0.693423	-0.164294	0.0262545	0.0216329	0.771301
SELT	black	-0.0761817	0.305365	0.0761817	0.305365	0.495556	9.87719e-13	0.100403	0.176266	-0.216582	0.0032314	0.146215	0.0482635	-0.125835	0.0896308	-0.0559354	0.452	0.102763	0.166268	-0.106332	0.151959	-0.0505344	0.496905	0.0257814	0.729018	0.339003	2.67552e-06	0.00107512	0.988476	-0.144329	0.0512604	0.0238546	0.748563	-0.124347	0.0935178	0.0221719	0.765766	-0.0426975	0.566032	-0.239233	0.00110783
SEMA3F	black	-0.518649	5.44633e-14	0.518649	5.44633e-14	0.737279	1.18964e-32	-0.436521	6.51759e-10	-0.112341	0.129998	0.0354235	0.634027	-0.383617	8.30237e-08	-0.0782407	0.29244	0.0366532	0.622293	0.119145	0.108175	0.0990311	0.182279	-0.146131	0.048395	0.169248	0.0219975	0.0933169	0.208949	0.172251	0.0197185	0.73726	1.19631e-32	0.164055	0.0264767	0.0333658	0.653867	-0.60229	1.89864e-19	0.194353	0.00838093
SERHL	black	-0.0639154	0.390017	0.0639154	0.390017	0.299265	3.86588e-05	-0.233897	0.00143887	-0.177376	0.0162998	0.0831495	0.263116	-0.210094	0.00430964	-0.128536	0.082902	-0.0360367	0.628165	-0.0295323	0.691474	0.19126	0.00949823	-0.0429936	0.563339	0.00258567	0.972288	-0.0408753	0.582737	0.177961	0.0159443	0.242581	0.000937479	0.117134	0.114303	0.149015	0.0440856	-0.148312	0.0451047	0.0609174	0.412678
SERHL2	black	-0.012034	0.871555	0.012034	0.871555	0.226533	0.00204462	-0.0594127	0.424338	-0.107708	0.1467	0.0741456	0.31851	-0.129747	0.08002	-0.0924871	0.213044	-0.0727142	0.327968	-0.033925	0.648451	0.179689	0.0149341	-0.076847	0.301149	-0.000821789	0.991191	-0.088047	0.235931	0.106118	0.15279	0.0823474	0.267765	0.000448787	0.995189	0.146787	0.0473855	-0.0877026	0.237775	-0.0395889	0.594666
SERINC3	black	-0.0854222	0.250245	0.0854222	0.250245	0.396801	2.6816e-08	0.175861	0.0172523	-0.201867	0.00613714	-0.00360096	0.961414	-0.321448	9.12225e-06	-0.0710961	0.338875	-0.0386978	0.602992	0.0271515	0.715224	-0.0819075	0.270338	-0.304512	2.7759e-05	0.242979	0.000918916	-0.0768739	0.300979	0.00122542	0.986865	-0.0243037	0.743993	-0.230763	0.00167313	-0.00435112	0.953384	-0.0363269	0.625397	-0.120623	0.103838
SERINC5	black	-0.14333	0.0529107	0.14333	0.0529107	0.342402	2.09139e-06	0.111794	0.131891	-0.122666	0.0980714	0.110122	0.137806	-0.295946	4.75122e-05	-0.165208	0.0254197	-0.0213352	0.774363	-0.0139442	0.851386	0.00328298	0.964819	-0.252165	0.00057386	-0.214335	0.0035736	-0.017098	0.818302	-0.2049	0.00539546	0.0389685	0.600457	-0.104388	0.159634	-0.0401353	0.589585	-0.0751584	0.311926	-0.24148	0.000990646
SERPINA3	black	-0.383482	8.39734e-08	0.383482	8.39734e-08	0.500458	5.43647e-13	0.0120415	0.871476	0.0504369	0.497738	0.00893467	0.904451	-0.324613	7.35303e-06	-0.16352	0.0269795	0.0833486	0.26197	0.0291553	0.695216	0.0284318	0.702417	-0.21959	0.00281968	0.0945474	0.202981	-0.0732007	0.324733	-0.226623	0.00203598	0.257204	0.000439962	0.0281477	0.705251	0.0445509	0.549279	-0.398997	2.21078e-08	-0.132402	0.0739853
SERPINA5	black	-0.0343878	0.643981	0.0343878	0.643981	0.483836	3.96334e-12	0.16484	0.0257531	-0.218314	0.00298811	0.0489992	0.510087	-0.329704	5.172e-06	-0.101036	0.173542	0.0730613	0.325658	-0.00702148	0.924843	-0.0794375	0.285098	-0.0597373	0.421806	0.0428035	0.565067	-0.0677495	0.362155	-0.129142	0.0814494	0.0205184	0.782783	-0.0833454	0.261989	-0.0255293	0.731566	-0.0114615	0.877616	-0.161415	0.0290388
SERPINA6	black	-0.0608138	0.413475	0.0608138	0.413475	0.432634	9.58247e-10	0.0303568	0.683319	-0.0904445	0.223367	-0.0392804	0.597542	-0.228731	0.00184319	-0.0436352	0.557526	-0.0404067	0.587069	-0.0288119	0.698631	-0.0310228	0.676757	-0.0468936	0.528456	0.388916	5.30303e-08	-0.0483588	0.515638	-0.0381133	0.608483	0.147241	0.0466967	-0.0305567	0.681347	0.147466	0.0463585	-0.144674	0.050701	-0.047109	0.526562
SFXN2	black	-0.25844	0.000411869	0.25844	0.000411869	0.607161	8.12822e-20	0.0330596	0.656841	-0.028828	0.69847	0.0777965	0.295197	-0.256728	0.000451247	-0.108518	0.143667	0.107821	0.146274	0.0476387	0.521918	-0.113114	0.127363	-0.0267847	0.718908	0.260366	0.000371381	0.129305	0.0810626	-0.0281502	0.705227	0.228438	0.00186895	-0.0183378	0.80538	-0.0756865	0.308529	-0.296041	4.72346e-05	0.0133491	0.857659
SH3BGRL	black	-0.0454868	0.540913	0.0454868	0.540913	0.46788	2.41897e-11	-0.0386559	0.603385	-0.411063	7.46063e-09	0.0777568	0.295445	-0.0873599	0.239621	-0.0506989	0.495504	0.10485	0.157784	0.0113515	0.878782	-0.0483684	0.515555	-0.0209129	0.778713	0.161968	0.0284858	0.0301129	0.685727	-0.318369	1.12246e-05	0.120289	0.104805	-0.156974	0.0338266	0.0307348	0.679591	0.0196889	0.791358	-0.296579	4.56882e-05
SH3BP4	black	-0.457232	7.68704e-11	0.457232	7.68704e-11	0.611597	3.70632e-20	-0.143957	0.0518699	-0.130335	0.0786504	-0.0313706	0.673339	-0.506599	2.5388e-13	-0.206711	0.00499172	0.0636892	0.391701	-0.00587458	0.937092	0.0615796	0.407608	-0.45168	1.38276e-10	0.122737	0.0978741	-0.0616952	0.406726	-0.049791	0.503266	0.48545	3.28325e-12	0.0836854	0.260041	-0.100224	0.177044	-0.399756	2.06741e-08	-0.182804	0.0132534
SH3KBP1	black	0.572494	2.52076e-17	-0.572494	2.52076e-17	-0.690047	3.29766e-27	0.0688692	0.354258	-0.134861	0.0687309	-0.116696	0.115673	0.481253	5.34563e-12	0.141942	0.0552749	-0.0400085	0.590763	0.0811346	0.2749	-0.0451229	0.544157	0.224768	0.00222066	-0.165963	0.0247482	0.0138219	0.852675	0.00647008	0.93073	-0.455889	8.86851e-11	-0.0936647	0.207249	0.029402	0.692767	0.597976	3.97699e-19	0.0885595	0.233204
SH3RF1	black	-0.408691	9.26857e-09	0.408691	9.26857e-09	0.545884	1.33071e-15	-0.308204	2.19053e-05	-0.245691	0.000801115	0.0578368	0.43675	-0.355597	7.81697e-07	-0.112784	0.128482	0.0406569	0.584754	0.131708	0.0755273	0.0713206	0.337348	-0.25093	0.000611986	0.161898	0.0285552	0.0779181	0.294441	-0.115101	0.120771	0.501045	5.05822e-13	0.139142	0.0603089	-0.0768379	0.301206	-0.319055	1.07198e-05	-0.0565462	0.447069
SHISA2	black	-0.312325	1.67534e-05	0.312325	1.67534e-05	0.379359	1.18358e-07	-0.181879	0.0137339	-0.193891	0.00854013	-0.0363967	0.624733	-0.178169	0.0158195	-0.109952	0.138418	0.0413881	0.578012	0.140465	0.0578851	0.0460485	0.535921	-0.112029	0.131075	-0.128328	0.0834061	0.156547	0.0343211	-0.127597	0.0851926	0.330203	4.99506e-06	-0.0941144	0.205067	-0.0830945	0.263433	-0.221798	0.00254833	-0.0807241	0.277343
SHISA4	black	-0.0678637	0.361345	0.0678637	0.361345	0.309617	1.99907e-05	-0.00871984	0.906738	-0.0322514	0.664716	0.0338531	0.649147	-0.212123	0.00394203	0.0623285	0.401917	0.00530794	0.943149	0.182338	0.0134935	-0.00369593	0.960397	0.18805	0.0107957	0.022367	0.763766	0.100442	0.176098	0.0693232	0.351087	0.0587885	0.429229	0.0502421	0.499401	0.013799	0.852916	-0.130647	0.0779328	0.273925	0.000175278
SHROOM2	black	-0.427298	1.61376e-09	0.427298	1.61376e-09	0.573325	2.21431e-17	0.0654857	0.378453	0.110969	0.134786	-0.028617	0.700571	-0.230522	0.00169255	-0.102646	0.166753	0.11655	0.116134	-0.0934487	0.208304	-0.0814365	0.273112	-0.164763	0.0258235	0.169	0.022196	-0.171106	0.0205623	-0.0990471	0.182208	0.366395	3.37783e-07	-0.0103075	0.889856	-0.10788	0.146053	-0.449057	1.81818e-10	-0.212878	0.0038126
SHROOM3	black	-0.510439	1.56474e-13	0.510439	1.56474e-13	0.62105	6.66639e-21	0.0231555	0.755697	0.048794	0.511862	0.00922407	0.901372	-0.431916	1.02848e-09	-0.294317	5.25238e-05	0.115952	0.118028	-0.00683643	0.926818	-0.0212067	0.775686	-0.298468	4.06304e-05	0.119002	0.108603	-0.0803723	0.279449	-0.169617	0.0217062	0.363987	4.08378e-07	-0.191168	0.00953366	0.0291575	0.695194	-0.50351	3.73047e-13	-0.317329	1.20322e-05
SIDT1	black	-0.217014	0.00316906	0.217014	0.00316906	0.630169	1.2046e-21	-0.1256	0.0902347	-0.318865	1.0857e-05	-0.0188328	0.800236	-0.0243186	0.743842	-0.220919	0.00265332	0.0843156	0.256456	-0.0315572	0.671509	0.0538007	0.469471	-0.0272882	0.713853	0.0506541	0.495886	-0.0667285	0.369451	-0.0836856	0.26004	0.340536	2.39494e-06	0.103373	0.163753	-0.0584452	0.431934	-0.216137	0.00329665	-0.170267	0.0212001
SIGIRR	black	-0.226909	0.00200883	0.226909	0.00200883	0.534153	6.8587e-15	0.106022	0.153166	-0.0496042	0.504871	-0.00820392	0.912233	-0.109191	0.141187	-0.0721004	0.332078	-0.0476834	0.521527	-0.070897	0.340233	-0.0322204	0.665018	-0.157641	0.0330682	0.151328	0.0408654	-0.145363	0.0496003	0.00192115	0.979408	0.156772	0.0340603	0.139873	0.0589603	-0.0678425	0.361495	-0.251439	0.000596012	-0.0221268	0.766229
SIRPA	black	0.256464	0.000457616	-0.256464	0.000457616	-0.674005	1.36955e-25	0.118944	0.108777	0.0450892	0.544459	-0.0894239	0.228656	0.376547	1.4916e-07	0.122025	0.0998518	-0.125166	0.0913605	-0.0729965	0.326088	-0.0435681	0.558132	-0.00490931	0.947412	-0.260227	0.000374186	-0.0393076	0.597288	0.014544	0.845072	-0.349322	1.25515e-06	-0.0277618	0.709108	-0.00483786	0.948176	0.355477	7.88892e-07	0.00976178	0.895654
SIX4	black	-0.576864	1.26945e-17	0.576864	1.26945e-17	0.540099	3.01105e-15	-0.176198	0.0170363	0.0860878	0.24656	0.0300021	0.686823	-0.328564	5.59914e-06	-0.221337	0.00260288	0.0415745	0.5763	0.00226401	0.975734	0.010788	0.884757	-0.193265	0.00875996	-0.00943246	0.899155	0.0155307	0.834707	-0.0722068	0.331364	0.474737	1.12457e-11	0.0601599	0.418524	-0.190669	0.00972618	-0.514078	9.83495e-14	-0.115582	0.119215
SLC12A2	black	-0.150904	0.0414401	0.150904	0.0414401	0.318967	1.07832e-05	-0.093983	0.205703	-0.33278	4.16859e-06	-0.0729466	0.326421	-0.208358	0.00464859	-0.301997	3.25611e-05	-0.0122054	0.869742	0.0328703	0.658682	0.0564224	0.448066	-0.122066	0.0997387	-0.124007	0.0944242	0.054207	0.466118	-0.332869	4.1427e-06	0.227795	0.00192666	-0.191871	0.00926769	-0.0987067	0.183723	-0.0363433	0.625242	-0.320632	9.63983e-06
SLC16A1	black	0.182493	0.0134132	-0.182493	0.0134132	-0.503567	3.70418e-13	0.229513	0.00177591	0.280123	0.000122711	0.0204731	0.78325	0.14752	0.0462779	0.0664697	0.371315	-0.086554	0.244001	0.00628047	0.932755	-0.087941	0.236498	-0.0179156	0.809775	-0.131045	0.0770219	0.0135061	0.856003	-0.0469288	0.528146	-0.440774	4.2512e-10	-0.121015	0.102713	-0.0282139	0.704591	0.248347	0.000699369	-0.0134189	0.856924
SLC16A6	black	-0.403302	1.50787e-08	0.403302	1.50787e-08	0.69207	2.02569e-27	-0.103271	0.164171	-0.149212	0.0438028	0.0554162	0.456216	-0.0984485	0.184878	0.0240541	0.746533	0.0931912	0.209565	0.0312099	0.674917	-0.0318664	0.66848	-0.0337999	0.649661	0.274161	0.00017294	-0.0428981	0.564207	-0.12891	0.0820027	0.39888	2.2337e-08	0.153688	0.037786	-0.106632	0.150801	-0.394718	3.21633e-08	-0.119911	0.105912
SLC1A1	black	-0.104031	0.161076	0.104031	0.161076	0.170315	0.0211629	-0.0424418	0.568362	-0.162623	0.0278414	-0.0740788	0.318948	0.0428928	0.564256	-0.106814	0.1501	-0.105835	0.153895	0.0998904	0.178496	0.0454756	0.541012	-0.0271076	0.715665	-0.0153333	0.836778	0.147573	0.0461975	-0.116267	0.117027	0.0505689	0.496611	-0.0613039	0.409714	0.0190209	0.798283	-0.0117947	0.874088	-0.121783	0.100532
SLC1A2	black	-0.250712	0.000618954	0.250712	0.000618954	0.52822	1.53455e-14	-0.0492262	0.508126	-0.0507813	0.494803	0.119696	0.106542	-0.152773	0.0389561	-0.104297	0.159998	-0.0566597	0.446156	-0.043774	0.556272	0.00726441	0.922251	-0.012619	0.865369	0.376954	1.44265e-07	-0.0317696	0.669428	-0.0760214	0.306387	0.265684	0.000277949	0.283413	0.000101206	-0.084572	0.255008	-0.279328	0.000128514	-0.0471907	0.525844
SLC22A23	black	-0.0972336	0.190384	0.0972336	0.190384	0.450965	1.49025e-10	0.0221837	0.765645	-0.283033	0.000103498	-0.105135	0.156653	-0.266106	0.000271564	-0.146162	0.0483462	0.10121	0.172799	-0.0768853	0.300907	-0.018357	0.80518	-0.315945	1.31936e-05	0.0539229	0.468461	-0.191508	0.00940423	-0.121338	0.101792	0.247771	0.000720379	0.120405	0.104471	-0.151392	0.0407788	-0.0407987	0.583444	-0.270481	0.0002129
SLC22A24	black	-0.100221	0.177055	0.100221	0.177055	0.268831	0.000233481	0.158583	0.0320198	-0.0138661	0.852209	-0.0280838	0.70589	-0.0957972	0.197047	-0.0323582	0.663673	-0.029642	0.690387	-0.0261883	0.724912	-0.0227358	0.759988	-0.0552145	0.45786	0.10778	0.146428	-0.0484976	0.514432	-0.0335178	0.652393	0.00539358	0.942233	-0.0208368	0.779497	-0.0325381	0.661917	-0.102583	0.167015	-0.0664483	0.371469
SLC22A5	black	-0.212458	0.00388406	0.212458	0.00388406	0.73668	1.41798e-32	-0.0318441	0.668698	-0.245336	0.000815706	0.0301512	0.685349	-0.48829	2.35209e-12	-0.117558	0.112991	0.0233292	0.753922	0.0112954	0.879377	0.0483132	0.516035	-0.12999	0.0794521	0.345246	1.69806e-06	-0.0102589	0.890372	-0.114181	0.123787	0.34867	1.31776e-06	0.0442834	0.551682	-0.013612	0.854887	-0.216372	0.00326204	-0.144098	0.0516382
SLC26A2	black	-0.0330419	0.657013	0.0330419	0.657013	-0.22993	0.00174104	-0.076326	0.304447	-0.00449281	0.951868	0.119436	0.10731	-0.238232	0.00116405	0.0494165	0.506486	0.0194865	0.793455	-0.19282	0.00891911	0.00562109	0.939801	-0.216219	0.00328451	-0.0567179	0.445689	-0.0870548	0.241273	-0.0274815	0.711915	0.0142554	0.848109	-0.0339082	0.648613	-0.0142289	0.848388	0.0745792	0.31568	-0.0763773	0.304122
SLC26A7	black	0.25683	0.000448812	-0.25683	0.000448812	-0.446671	2.3276e-10	0.00653582	0.930028	0.00611065	0.934569	-0.0563619	0.448554	0.1489	0.0442508	-0.0379426	0.61009	-0.0593264	0.425012	-0.0503382	0.49858	-0.0679652	0.360626	-0.0101562	0.891463	-0.149935	0.0427799	0.128702	0.082502	0.0389264	0.600851	-0.24192	0.000969091	-0.000756255	0.991893	-0.0515115	0.488611	0.318351	1.12378e-05	0.0581086	0.434595
SLC27A6	black	0.07369	0.321501	-0.07369	0.321501	-0.270324	0.000214788	-0.0156675	0.833273	0.095366	0.19908	-0.0355019	0.633276	-0.0142234	0.848446	-0.0266587	0.720176	-0.0141434	0.849288	-0.0265724	0.721043	-0.0401549	0.589404	0.105061	0.156945	-0.0576287	0.438405	0.00221871	0.97622	-0.0387815	0.602208	-0.0242151	0.744894	-0.0338038	0.649623	-0.00341891	0.963363	0.032252	0.664709	0.00902063	0.903536
SLC2A10	black	-0.320729	9.57649e-06	0.320729	9.57649e-06	0.55925	1.89727e-16	-0.0848407	0.253496	-0.213282	0.00374495	-0.0826837	0.265809	-0.348438	1.34067e-06	-0.225568	0.00213926	0.0126243	0.865313	-0.0478269	0.520272	0.0203925	0.784082	-0.330657	4.8391e-06	-0.105325	0.1559	0.0044957	0.951837	-0.0143034	0.847604	0.360687	5.28355e-07	0.0573	0.441026	-0.018019	0.808698	-0.265784	0.00027643	-0.148554	0.0447516
SLC2A4RG	black	-0.0854662	0.25	0.0854662	0.25	0.351569	1.06063e-06	0.183395	0.0129539	-0.00569169	0.939046	-0.00618402	0.933785	-0.316957	1.23347e-05	-0.223795	0.00232358	-0.0148761	0.84158	-0.112245	0.130331	-0.0266638	0.720124	-0.278856	0.000132075	-0.0629228	0.397435	-0.208344	0.00465132	-0.00900929	0.903657	0.0186164	0.802484	0.0995793	0.179859	-0.121972	0.100002	-0.0434898	0.558841	-0.0768982	0.300826
SLC30A4	black	0.348092	1.37565e-06	-0.348092	1.37565e-06	-0.407477	1.03501e-08	-0.0595567	0.423214	-0.179125	0.0152574	0.0349689	0.638389	0.301017	3.46349e-05	0.00794258	0.915019	-0.016623	0.823266	-0.0148392	0.841968	-0.105217	0.156329	0.261022	0.000358461	-0.0993696	0.180782	0.11913	0.108221	0.0444231	0.550426	-0.213406	0.00372443	0.0089917	0.903844	-0.00238043	0.974487	0.405821	1.2024e-08	0.027754	0.709186
SLC30A8	black	-0.19218	0.00915284	0.19218	0.00915284	0.505744	2.82529e-13	-0.0237181	0.749954	-0.084525	0.255273	0.150274	0.0423068	-0.231334	0.001628	-0.0366415	0.622404	-0.049668	0.504322	0.252469	0.000564825	-0.0152879	0.837255	-0.0439599	0.554595	0.126844	0.0870677	-0.035032	0.637783	-0.025351	0.73337	0.1672	0.0236798	-0.0151761	0.838429	-0.0316162	0.67093	-0.223681	0.00233592	0.0287313	0.699433
SLC35A3	black	-0.251497	0.000594202	0.251497	0.000594202	0.467715	2.46354e-11	-0.0778237	0.295028	-0.203973	0.00561301	0.179029	0.015313	-0.35384	8.9344e-07	-0.22891	0.00182757	0.0624421	0.401058	-0.00635446	0.931965	-0.0208735	0.779119	-0.224583	0.00223993	0.0266909	0.719851	0.0420927	0.571551	-0.237432	0.0012108	0.225772	0.00211894	-0.10055	0.175633	-0.102507	0.167333	-0.141209	0.0565575	-0.26342	0.000314674
SLC35B4	black	0.417393	4.14697e-09	-0.417393	4.14697e-09	-0.621359	6.29663e-21	0.254631	0.000504247	0.0474823	0.523287	-0.158416	0.032204	0.250562	0.000623794	0.248733	0.000685626	-0.00647999	0.930624	-0.166584	0.0242064	-0.0399648	0.591168	-0.044537	0.549404	-0.199604	0.00674841	-0.109519	0.139989	-0.0223055	0.764396	-0.504153	3.44451e-13	-0.0770202	0.300057	-0.14437	0.0511953	0.493977	1.19471e-12	-0.0888573	0.23163
SLC35F5	black	-0.164593	0.0259791	0.164593	0.0259791	0.384669	7.60046e-08	0.0856258	0.249113	-0.160521	0.0299534	0.136215	0.0659693	-0.25132	0.000599709	-0.167907	0.0230873	0.0139251	0.851587	0.0253669	0.733208	0.0171937	0.817303	-0.259079	0.000398007	0.00115541	0.987615	-0.0297512	0.689306	-0.268463	0.000238311	0.00356932	0.961753	-0.0248155	0.738795	-0.0316948	0.67016	-0.0639508	0.389754	-0.299088	3.90876e-05
SLC37A3	black	0.0612718	0.40996	-0.0612718	0.40996	-0.264654	0.000294134	0.0530175	0.475973	0.206398	0.00505953	-0.106326	0.151984	-0.094989	0.20087	-0.112613	0.129065	-0.0660072	0.374659	0.0728883	0.326808	-0.00138797	0.985122	0.0903249	0.223982	-0.0195606	0.792687	0.127737	0.0848489	-0.215724	0.00335841	-0.129212	0.0812848	0.00238553	0.974432	0.0497496	0.503622	0.0650103	0.381932	-0.0907251	0.221928
SLC39A6	black	-0.394882	3.17089e-08	0.394882	3.17089e-08	0.786366	1.03254e-39	0.00669453	0.928333	-0.219348	0.00285093	0.103692	0.162453	-0.487135	2.69478e-12	-0.203606	0.00570144	0.0882448	0.234876	0.0223241	0.764205	-0.00606499	0.935057	-0.39605	2.86387e-08	0.255503	0.000481551	-0.0864559	0.244538	-0.194276	0.0084073	0.345321	1.68861e-06	-0.112086	0.130877	0.0295346	0.691452	-0.320925	9.45038e-06	-0.301886	3.279e-05
SLC43A3	black	-0.0245347	0.741645	0.0245347	0.741645	-0.592813	9.49631e-19	0.196018	0.00782893	0.502426	4.2662e-13	-0.215044	0.00346228	0.340975	2.31998e-06	0.188325	0.0106785	-0.0180037	0.808858	0.0227924	0.759409	-0.058308	0.433018	0.0317647	0.669475	-0.0878446	0.237014	-0.106987	0.149438	-0.00739577	0.920849	-0.21692	0.00318251	-0.00650884	0.930316	-0.0456403	0.539546	-0.0564465	0.447872	0.0287179	0.699566
SLC44A4	black	-0.343906	1.87364e-06	0.343906	1.87364e-06	0.696376	7.08429e-28	0.110865	0.135152	-0.0892281	0.229681	-0.108672	0.143099	-0.127704	0.0849303	-0.0755728	0.309258	0.0742406	0.317889	-0.0685423	0.356552	0.0185002	0.803691	-0.152736	0.0390039	0.286641	8.35774e-05	-0.0120677	0.871199	-0.113707	0.125366	0.280971	0.000116793	-0.0793936	0.285365	-0.0703778	0.34379	-0.366565	3.33254e-07	-0.152256	0.0396304
SLC4A7	black	-0.159021	0.0315427	0.159021	0.0315427	0.366069	3.46601e-07	-0.211852	0.00398943	-0.319404	1.04715e-05	0.0451765	0.543679	-0.224118	0.00228893	-0.0691898	0.352017	0.0788192	0.288876	0.0733983	0.323425	0.0100609	0.892476	-0.221486	0.00258519	0.0327631	0.659725	0.094453	0.203435	-0.0450036	0.545224	0.287225	8.07099e-05	-0.0917584	0.216687	0.181391	0.013994	-0.0967465	0.192625	-0.0959912	0.196138
SLC6A14	black	-0.0572959	0.441059	0.0572959	0.441059	-0.441226	4.06104e-10	0.0573387	0.440717	0.318444	1.11677e-05	-0.0808373	0.276668	0.0323288	0.66396	-0.06818	0.359106	-0.0445662	0.549141	-0.0800783	0.281218	0.0759196	0.307037	-0.0820407	0.269557	-0.135903	0.0665971	-0.105125	0.156691	-0.0681296	0.359463	-0.0722002	0.331408	-0.065723	0.376724	-0.0644906	0.385757	-0.0586991	0.429933	-0.126143	0.0888426
SLC7A13	black	-0.146602	0.0476673	0.146602	0.0476673	0.290881	6.47703e-05	-0.0306724	0.680206	-0.0471314	0.526364	-0.0256637	0.730207	-0.124892	0.092078	-0.0320946	0.666248	-0.0384873	0.604967	-0.0313796	0.673251	-0.00410754	0.955991	-0.0515947	0.487908	-0.059434	0.424171	-0.0511822	0.491398	-0.0613382	0.409452	0.165703	0.0249772	-0.0282949	0.703782	-0.0371827	0.617269	-0.128522	0.0829357	-0.132686	0.0733633
SLC7A2	black	-0.115034	0.120988	0.115034	0.120988	0.558447	2.13797e-16	-0.0443627	0.550969	-0.299408	3.83133e-05	0.1301	0.0791953	-0.298998	3.93082e-05	-0.130438	0.0784136	-0.0405827	0.58544	0.0527198	0.478457	0.0310977	0.67602	-0.139243	0.0601208	0.280808	0.000117906	0.0426518	0.566448	-0.160315	0.0301671	0.18681	0.0113372	-0.123384	0.0961066	0.101138	0.173108	-0.106025	0.153152	-0.155854	0.0351352
SLC9A3R1	black	-0.523643	2.82614e-14	0.523643	2.82614e-14	0.756534	3.20588e-35	-0.0266035	0.72073	0.0778158	0.295078	0.0460959	0.535501	-0.228206	0.00188959	-0.182197	0.0135673	0.0296779	0.690031	-0.0222447	0.76502	0.0417117	0.575041	-0.13764	0.0631615	0.18825	0.0107104	-0.0232657	0.754571	-0.0643892	0.386506	0.411956	6.87265e-09	-0.0256005	0.730846	0.0156947	0.832987	-0.60602	9.92837e-20	-0.0399384	0.591413
SLC9A6	black	0.40974	8.42241e-09	-0.40974	8.42241e-09	-0.683829	1.43809e-26	0.42018	3.18964e-09	0.0953089	0.19935	-0.0881966	0.235132	0.309401	2.02723e-05	0.16821	0.0228365	0.0227256	0.760092	-0.118105	0.111313	-0.139203	0.0601952	-0.0570764	0.442814	0.0397018	0.593614	-0.116226	0.117159	-0.0352595	0.6356	-0.62335	4.35311e-21	-0.210741	0.00418929	-0.0734743	0.322923	0.5318	9.45683e-15	-0.175824	0.0172756
SLITRK6	black	-0.281262	0.000114825	0.281262	0.000114825	0.504329	3.36995e-13	-0.244537	0.000849434	-0.177584	0.0161727	-0.0233653	0.753554	-0.415216	5.08196e-09	-0.0523087	0.481898	-0.090628	0.222425	0.0559378	0.451981	0.0859287	0.247437	-0.0321462	0.665743	0.24263	0.000935181	0.087837	0.237054	-0.0871122	0.240961	0.390261	4.72684e-08	-0.0177362	0.811644	0.0647303	0.38399	-0.280924	0.000117113	0.00827885	0.911435
SLPI	black	0.0320325	0.666854	-0.0320325	0.666854	-0.351336	1.07941e-06	0.0379316	0.610194	0.171161	0.0205211	-0.137986	0.0624938	-0.0537553	0.469847	-0.112741	0.128629	0.0553752	0.456549	-0.128005	0.0841912	0.117449	0.113326	-0.174655	0.0180444	-0.205728	0.00520742	-0.174772	0.0179661	0.182825	0.0132426	-0.0988496	0.183086	0.10805	0.145415	0.0162149	0.827537	0.0417316	0.574859	0.0121132	0.870717
SMIM14	black	-0.106745	0.150366	0.106745	0.150366	0.66652	7.20234e-25	-0.174937	0.0178565	-0.545268	1.45271e-15	0.00666336	0.928666	-0.288629	7.41956e-05	-0.114835	0.121638	0.0696045	0.349131	0.00237315	0.974565	0.056967	0.44369	-0.0492467	0.507949	0.142629	0.0540932	0.0555956	0.454757	-0.101276	0.172516	0.308951	2.08729e-05	-0.0842404	0.256882	0.019892	0.789256	-0.061973	0.404613	-0.20228	0.00603096
SMIM22	black	-0.520508	4.27188e-14	0.520508	4.27188e-14	0.735178	2.19813e-32	-0.15378	0.03767	0.0137231	0.853716	0.0868231	0.242532	-0.332417	4.27674e-06	-0.194776	0.00823734	0.00407968	0.956289	0.0822069	0.268585	0.0529016	0.476939	-0.200992	0.00636741	0.158625	0.0319737	0.0272641	0.714095	0.00727634	0.922123	0.448596	1.90742e-10	0.0605086	0.415827	0.03684	0.620518	-0.57634	1.37894e-17	0.011642	0.875705
SMOC1	black	0.179175	0.0152285	-0.179175	0.0152285	-0.29237	5.91663e-05	-0.0241297	0.745763	0.151259	0.0409583	-0.0132838	0.858349	-0.0795065	0.284679	-0.0266763	0.719998	0.0114008	0.87826	0.0920665	0.215141	-0.0287732	0.699016	0.279845	0.000124714	0.13777	0.0629111	0.0289332	0.697424	0.204156	0.00556959	-0.0928727	0.211134	0.0487328	0.512393	-0.0636246	0.392182	0.128434	0.0831485	0.217354	0.00312088
SNHG11	black	-0.229741	0.00175678	0.229741	0.00175678	0.497104	8.18791e-13	0.129785	0.0799326	0.0140558	0.850211	-0.141712	0.0556735	-0.270926	0.000207649	-0.0350104	0.63799	-0.0262656	0.724133	-0.0172653	0.816555	0.019626	0.79201	-0.238396	0.00115466	0.21715	0.00314968	-0.286133	8.61467e-05	-0.0242845	0.744189	0.261544	0.000348475	0.0825133	0.266799	-0.0495563	0.505282	-0.262421	0.000332268	-0.10507	0.15691
SNTB1	black	0.414757	5.30378e-09	-0.414757	5.30378e-09	-0.512143	1.25987e-13	0.0339328	0.648376	-0.0429988	0.563292	-0.0404477	0.58669	0.131022	0.0770745	0.281117	0.000115803	0.0717333	0.334552	0.00902022	0.903541	-0.081771	0.27114	0.103914	0.161549	-0.103941	0.161439	0.0872857	0.240022	0.0572744	0.44123	-0.352575	9.83145e-07	0.104169	0.160515	0.102504	0.167343	0.395693	2.9544e-08	0.0998123	0.178837
SNX25	black	-0.0972411	0.19035	0.0972411	0.19035	0.317726	1.17177e-05	-0.0791996	0.286547	-0.213188	0.00376055	-0.0153599	0.836499	0.0219192	0.76836	-0.192335	0.00909588	-0.043696	0.556976	-0.108521	0.143657	-0.0807223	0.277354	-0.000125491	0.998655	-0.00283085	0.969662	0.0377328	0.612069	-0.0196778	0.791473	0.178798	0.0154475	0.0220235	0.767289	0.0466033	0.531014	-0.0615426	0.407889	-0.107421	0.147786
SORCS1	black	-0.105952	0.153437	0.105952	0.153437	0.315825	1.32999e-05	-0.137427	0.0635753	-0.249978	0.000642948	-0.0384736	0.605096	-0.141989	0.0551935	-0.0505017	0.497184	0.247788	0.000719745	-0.0102954	0.889985	-0.0393097	0.597269	-0.0499622	0.501798	0.13341	0.0717925	0.0942432	0.204445	-0.0607864	0.413686	0.255323	0.000486134	-0.0383107	0.606626	-0.0184071	0.80466	-0.0748793	0.313731	-0.0281899	0.70483
SOS1	black	0.375935	1.56819e-07	-0.375935	1.56819e-07	-0.650115	2.32599e-23	-0.0819094	0.270327	0.00960156	0.897357	0.00781095	0.916422	0.301052	3.45593e-05	0.0611264	0.411074	-0.0114892	0.877323	-0.00385078	0.958739	-0.0441779	0.552631	0.27796	0.0001391	-0.245845	0.00079486	0.0415797	0.576252	-0.119612	0.106789	-0.226084	0.00208813	0.0249501	0.73743	0.0340195	0.647537	0.395976	2.88229e-08	-0.0308325	0.678629
SOSTDC1	black	0.0698076	0.347723	-0.0698076	0.347723	-0.393069	3.71114e-08	0.0636385	0.392078	0.181134	0.0141323	-0.0728033	0.327374	-0.10993	0.138496	-0.0709887	0.339607	-0.036421	0.624501	-0.0802691	0.280069	0.116935	0.114923	-0.0733915	0.323471	-0.105688	0.154469	-0.089709	0.22717	-0.0897451	0.226982	-0.0955348	0.198283	-0.081589	0.272211	-0.0295852	0.69095	0.0662348	0.373012	-0.148482	0.0448563
SOWAHA	black	-0.0829867	0.264055	0.0829867	0.264055	0.347943	1.39096e-06	-0.0958688	0.196711	-0.289022	7.24628e-05	-0.0443292	0.55127	-0.159123	0.0314325	-0.0683607	0.357831	0.151593	0.0405099	0.19459	0.00830013	-0.040022	0.590637	-0.0613529	0.409339	-0.0546521	0.462459	-0.0563066	0.449	-0.0797655	0.283108	0.154644	0.036596	-0.0495944	0.504955	-0.0514532	0.489104	0.00872074	0.906729	-0.116118	0.117501
SOX10	black	-0.0328624	0.658759	0.0328624	0.658759	-0.383881	8.12052e-08	-0.118577	0.109879	0.181676	0.0138416	-0.00476714	0.948933	-0.0562138	0.449749	0.0537347	0.470017	-0.0602617	0.417735	-0.0362474	0.626155	0.149991	0.0427017	-0.0481414	0.51753	-0.115307	0.120104	0.00403056	0.956815	-0.0274563	0.712167	0.0664306	0.371597	-0.026906	0.717689	0.04133	0.578547	-0.0491982	0.508367	0.0846293	0.254685
SOX8	black	-0.0191865	0.796565	0.0191865	0.796565	-0.400294	1.97112e-08	-0.123279	0.0963914	0.192737	0.00894932	0.0108037	0.88459	0.114613	0.122362	-0.0255786	0.731067	-0.022899	0.758319	-0.0140318	0.850463	-0.0299249	0.687586	0.103764	0.162156	-0.0670264	0.367313	-0.00563585	0.939643	-0.00266759	0.97141	0.0742193	0.318028	-0.012498	0.866648	-0.0114936	0.877277	-0.0468509	0.528832	0.10538	0.155684
SP5	black	-0.0657134	0.376794	0.0657134	0.376794	0.185818	0.0117874	-0.0322932	0.664307	-0.0769904	0.300245	0.0921274	0.214836	0.10998	0.138319	0.179768	0.0148889	-0.0453622	0.542022	0.289101	7.21225e-05	-0.0114621	0.877611	0.00910929	0.902593	-0.0248187	0.738763	-0.00742949	0.92049	0.0667008	0.369651	0.033246	0.65503	-0.0126801	0.864724	0.0155428	0.83458	-0.0589797	0.427728	0.122484	0.0985732
SPATA17	black	-0.329218	5.35011e-06	0.329218	5.35011e-06	0.610171	4.7767e-20	0.11447	0.122833	0.0405872	0.585399	0.0791365	0.286933	-0.268275	0.000240814	-0.125228	0.0912013	-0.0160612	0.829146	-0.063344	0.394277	-0.0565838	0.446767	-0.116489	0.116325	0.312928	1.6104e-05	-0.115517	0.119424	-0.106657	0.150704	0.171396	0.0203458	0.0962154	0.19509	-0.0780607	0.293556	-0.331151	4.67458e-06	-0.209975	0.00433214
SPATA2	black	-0.309337	2.03575e-05	0.309337	2.03575e-05	0.566298	6.5538e-17	0.0489489	0.510521	0.0147682	0.842714	0.0230823	0.756444	-0.289504	7.03906e-05	-0.12868	0.0825562	0.0512642	0.490704	-0.0446248	0.548616	-0.0739282	0.319935	-0.188098	0.010775	0.183909	0.0126982	0.1598	0.0307085	-0.0328493	0.658886	0.238109	0.00117115	-0.0241645	0.745409	0.104532	0.159057	-0.342426	2.08775e-06	-0.0755929	0.309129
SPDEF	black	-0.404639	1.33746e-08	0.404639	1.33746e-08	0.764883	2.07106e-36	-0.329308	5.31692e-06	-0.170064	0.0213567	0.064198	0.387921	-0.294376	5.23343e-05	-0.0730908	0.325463	0.0556236	0.454529	0.0636376	0.392085	0.0948312	0.201623	-0.0541547	0.466549	0.0817334	0.271361	0.111021	0.134601	0.0971532	0.190752	0.57992	7.80884e-18	0.111538	0.132783	0.0660473	0.374369	-0.512265	1.24027e-13	0.156817	0.0340078
SPICE1	black	-0.393405	3.60481e-08	0.393405	3.60481e-08	0.547766	1.01681e-15	-0.116036	0.117762	-0.0458628	0.537569	-0.015972	0.830081	-0.482641	4.55309e-12	-0.267097	0.000257094	0.0200394	0.787732	0.146227	0.0482458	-0.093255	0.209252	-0.257239	0.000439159	0.0323283	0.663965	-0.0323992	0.663272	0.00102645	0.988997	0.371709	2.20976e-07	0.0883964	0.234069	-0.132291	0.0742306	-0.326746	6.35008e-06	-0.113104	0.127395
SPINK4	black	-0.134876	0.0686998	0.134876	0.0686998	0.345668	1.64601e-06	0.113328	0.126638	-0.0130798	0.860502	-0.0393103	0.597263	-0.170528	0.0209999	-0.0330369	0.657062	-0.0364356	0.624362	-0.0270001	0.716744	-0.0150521	0.839731	-0.0609791	0.412204	0.235855	0.00130814	-0.0470932	0.5267	0.00961608	0.897203	0.101324	0.172314	0.0471398	0.526291	-0.0347181	0.6408	-0.149501	0.0433911	-0.033645	0.651161
SPOPL	black	-0.110749	0.135565	0.110749	0.135565	0.58712	2.43547e-18	0.0434355	0.559332	-0.456365	8.43031e-11	0.016721	0.822242	-0.181541	0.0139137	-0.262943	0.000322968	0.0383163	0.606573	-0.0680156	0.360269	0.0414022	0.577883	-0.138287	0.0619192	0.00733588	0.921488	0.0167457	0.821983	-0.332139	4.36108e-06	0.114523	0.122658	-0.161049	0.029411	-0.111195	0.133986	0.0223056	0.764395	-0.398939	2.22207e-08
SPR	black	-0.0684989	0.356858	0.0684989	0.356858	0.481277	5.33124e-12	0.130944	0.0772517	-0.0106793	0.88591	-0.0774958	0.297074	-0.382616	9.0283e-08	-0.0624779	0.400788	-0.0199342	0.788819	0.0110209	0.882286	0.0280314	0.706413	-0.069828	0.347582	0.459916	5.76519e-11	-0.0676349	0.36297	0.0468595	0.528756	0.0376526	0.612825	0.101	0.173696	0.0034991	0.962505	-0.145802	0.0489082	0.0254029	0.732845
SPTY2D1	black	-0.0674476	0.364303	0.0674476	0.364303	0.355238	8.03356e-07	-0.178915	0.0153796	-0.322209	8.66302e-06	0.173272	0.0189922	-0.20946	0.00443077	-0.094773	0.201901	-0.0188565	0.79999	0.0732697	0.324276	0.0127498	0.863987	-0.0692628	0.351508	0.0855542	0.249511	0.0620559	0.403983	-0.0890714	0.230503	0.147179	0.0467892	0.034613	0.641812	0.0573105	0.440942	-0.00876312	0.906277	-0.0806029	0.278068
SREBF1	black	-0.153822	0.0376175	0.153822	0.0376175	0.589037	1.77738e-18	-0.0807026	0.277472	-0.214215	0.00359269	0.0203201	0.78483	-0.350469	1.15193e-06	-0.103572	0.162939	0.0555623	0.455027	-0.0576175	0.438494	0.060867	0.413066	-0.160119	0.0303721	0.229331	0.00179135	0.0661426	0.373679	0.0665675	0.37061	0.315521	1.35701e-05	0.13431	0.0698813	0.0204154	0.783846	-0.216423	0.00325456	0.0764937	0.303383
SRGAP1	black	-0.298987	3.93359e-05	0.298987	3.93359e-05	0.501924	4.53934e-13	-0.267997	0.000244572	-0.282187	0.000108769	-0.0218199	0.76938	-0.275061	0.000164289	0.0522249	0.482602	0.0510124	0.492838	0.04659	0.531132	0.0436331	0.557544	-0.156141	0.0347953	0.0873074	0.239904	0.0917305	0.216827	0.0109554	0.882981	0.46023	5.57325e-11	0.105827	0.153926	-0.12259	0.0982816	-0.259822	0.000382426	0.00507726	0.945615
SRSF6	black	-0.237381	0.00121384	0.237381	0.00121384	0.425804	1.86427e-09	-0.0928994	0.211002	-0.259503	0.000389041	-0.0294615	0.692177	-0.21934	0.00285191	-0.134534	0.0694101	0.0322684	0.664549	-0.118152	0.111167	0.0243423	0.743601	-0.0453622	0.542023	0.189896	0.0100315	0.0307659	0.679284	-0.329837	5.12421e-06	0.340393	2.42002e-06	-0.215902	0.00333164	-0.165735	0.0249493	-0.180435	0.0145153	-0.375974	1.56318e-07
ST6GALNAC2	black	-0.253539	0.000534038	0.253539	0.000534038	0.506333	2.62455e-13	-0.0818059	0.270935	-0.123701	0.0952482	0.0610808	0.411423	-0.266801	0.000261337	-0.135686	0.0670357	0.125318	0.0909655	-0.00962368	0.897122	0.0379118	0.610381	-0.153154	0.0384652	0.0233747	0.753457	-0.107789	0.146395	-0.107943	0.145816	0.29896	3.94015e-05	-0.00843998	0.909719	0.00771213	0.917475	-0.266704	0.000262742	-0.0919086	0.215932
ST8SIA1	black	-0.0283963	0.70277	0.0283963	0.70277	-0.517095	6.66509e-14	0.0859685	0.247217	0.400467	1.94111e-08	-0.0628223	0.398192	0.31613	1.30331e-05	-0.0184446	0.80427	-0.0657044	0.376859	-0.0222156	0.765318	0.0132775	0.858415	0.0575597	0.438955	-0.123055	0.0970027	-0.0799047	0.282265	-0.0478127	0.520396	-0.113875	0.124804	0.0631636	0.395628	-0.0535749	0.471341	-0.0489798	0.510255	-0.0399385	0.591412
STAC	black	0.0499672	0.501755	-0.0499672	0.501755	-0.403657	1.4607e-08	0.160674	0.029795	0.405823	1.20214e-08	0.105598	0.154824	0.0822078	0.268579	-0.0112946	0.879385	-0.0173849	0.815307	-0.0401477	0.58947	-0.0432691	0.56084	0.00726963	0.922195	-0.092174	0.214603	0.210858	0.00416777	0.16852	0.0225833	-0.244839	0.000836534	-0.0296507	0.690302	0.0322275	0.664948	0.0249662	0.737267	0.195742	0.0079182
STARD10	black	-0.593092	9.06353e-19	0.593092	9.06353e-19	0.783355	3.15745e-39	-0.132334	0.0741363	0.049603	0.504881	0.0041471	0.955567	-0.327674	5.95548e-06	-0.243001	0.000917896	0.0512075	0.491184	0.0163328	0.826302	-0.022919	0.758114	-0.210942	0.00415244	0.210649	0.00420616	-0.0455163	0.54065	-0.0636674	0.391862	0.529251	1.33574e-14	0.0790969	0.287175	-0.0186132	0.802517	-0.63611	3.83142e-22	-0.0673841	0.364756
STC1	black	-0.258853	0.000402866	0.258853	0.000402866	0.415731	4.84391e-09	0.0342836	0.644987	0.125948	0.0893395	0.0130028	0.861315	-0.338774	2.72002e-06	-0.120722	0.103553	-0.035687	0.631505	0.110279	0.13724	0.0298138	0.688686	-0.15174	0.0403138	0.256528	0.000456078	-0.0799131	0.282214	0.121221	0.102124	0.209434	0.00443588	0.0944114	0.203635	-0.110354	0.136973	-0.293898	5.38901e-05	0.0268776	0.717974
STC2	black	-0.222592	0.00245674	0.222592	0.00245674	0.57657	1.32984e-17	-0.222038	0.00252033	-0.296254	4.6616e-05	0.0362775	0.625868	-0.430677	1.1614e-09	-0.092377	0.213591	0.171541	0.0202381	0.162645	0.0278206	0.0568409	0.444701	-0.141113	0.0567268	0.0957427	0.197303	0.112401	0.129794	-0.0432545	0.560972	0.389342	5.11354e-08	-0.0672454	0.365746	0.00453145	0.951454	-0.200636	0.00646327	-0.0341551	0.646227
STK32B	black	-0.134913	0.0686227	0.134913	0.0686227	0.619514	8.84508e-21	0.0197827	0.790387	-0.300466	3.58558e-05	-0.0597544	0.421673	-0.263194	0.000318588	-0.0825184	0.266769	0.0311872	0.67514	0.0658495	0.375804	-0.0463646	0.533122	-0.0813965	0.273348	0.417078	4.27108e-09	-0.037867	0.610803	-0.103714	0.16236	0.252749	0.000556613	-0.0747668	0.314462	-0.0657057	0.37685	-0.129539	0.0805102	-0.178058	0.0158861
STMN3	black	-0.166177	0.02456	0.166177	0.02456	0.411529	7.1484e-09	-0.0337785	0.649868	-0.146948	0.0471396	-0.101227	0.172725	-0.196962	0.00753062	-0.0248205	0.738745	-0.0398378	0.592349	-0.0644501	0.386056	0.0147978	0.842403	-0.0789861	0.287853	0.497532	7.7731e-13	-0.0441244	0.553112	-0.0543396	0.465027	0.241367	0.000996259	0.023165	0.755599	-0.0437507	0.556482	-0.189942	0.0100134	-0.0173069	0.816121
STOX2	black	0.224724	0.00222523	-0.224724	0.00222523	-0.468105	2.35959e-11	-0.2277	0.00193531	0.0273046	0.713688	0.183335	0.0129837	-0.054756	0.461607	0.0586428	0.430376	-0.0447259	0.54771	0.246933	0.00075196	0.00927929	0.900784	0.116266	0.117031	-0.167592	0.0233493	0.0979681	0.187041	0.148617	0.0446594	-0.0355731	0.632595	0.118111	0.111293	0.170097	0.0213315	0.192574	0.00900843	0.248746	0.000685157
STX19	black	0.0598617	0.420839	-0.0598617	0.420839	-0.231385	0.00162402	-0.0711642	0.338411	0.0601474	0.418621	-0.0198881	0.789296	-0.0594595	0.423972	-0.0203727	0.784287	-0.0888455	0.231692	-0.0470774	0.526839	0.245948	0.000790696	-0.0389187	0.600923	-0.104792	0.158018	0.00747318	0.920024	-0.00834732	0.910706	-0.0396481	0.594114	-0.05354	0.47163	-0.0365537	0.623239	0.0384902	0.60494	-0.0148974	0.841357
SUB1	black	-0.0395661	0.594878	0.0395661	0.594878	0.233282	0.00148234	0.0199834	0.78831	-0.0980469	0.186685	0.209982	0.00433084	-0.201622	0.00620089	-0.159397	0.0311377	0.125479	0.0905493	0.0558249	0.452896	-0.0596202	0.422718	-0.0596426	0.422544	0.225937	0.0021026	-0.0515097	0.488626	-0.157885	0.032794	-0.0619354	0.404898	-0.24341	0.000899162	0.0994588	0.180389	-0.0145341	0.845176	-0.154844	0.0363513
SUSD3	black	-0.281738	0.000111672	0.281738	0.000111672	0.626295	2.50894e-21	0.0228186	0.759141	-0.134725	0.0690117	-0.0958967	0.19658	-0.111178	0.134047	-0.112453	0.129613	0.152838	0.0388723	0.0753315	0.31081	-0.0716748	0.334948	0.0507431	0.495128	0.256009	0.000468813	-0.0382324	0.607362	-0.124546	0.0929911	0.278791	0.000132577	-0.0856866	0.248776	-0.0876073	0.238288	-0.289505	7.03875e-05	-0.117456	0.113304
SYNPO2L	black	-0.0824524	0.267153	0.0824524	0.267153	0.207482	0.00482839	-0.00719353	0.923007	-0.105926	0.153541	-0.012972	0.86164	-0.101781	0.170375	-0.0362773	0.62587	0.251583	0.000591543	-0.0189113	0.79942	-0.0235764	0.7514	-0.0395338	0.595179	0.0907381	0.221862	-0.0379402	0.610113	-0.0228696	0.758619	0.0878235	0.237127	-0.0201328	0.786766	-0.0371286	0.617781	-0.0540231	0.467634	-0.0641692	0.388134
SYT1	black	-0.183873	0.012716	0.183873	0.012716	0.442495	3.57037e-10	0.0416961	0.575184	-0.091755	0.216704	-0.0478581	0.52	-0.140407	0.057989	-0.0573007	0.441021	-0.0194761	0.793563	-0.0127176	0.864327	-0.0398719	0.592031	-0.0725771	0.328884	0.18862	0.0105546	-0.0673284	0.365154	-0.0636137	0.392263	0.214066	0.00361672	-0.0283124	0.703608	-0.0496683	0.50432	-0.200129	0.00660208	-0.127044	0.0865672
SYT8	black	-0.057062	0.442929	0.057062	0.442929	-0.231456	0.00161855	-0.0504317	0.497782	0.165392	0.0252548	-0.0458027	0.538102	-0.110733	0.13562	-0.031298	0.674052	-0.0187508	0.801087	-0.0215781	0.771864	-0.0408298	0.583156	-0.0252364	0.73453	-0.0425202	0.567647	-0.0527275	0.478393	-0.0185023	0.80367	0.0923705	0.213624	-0.0281182	0.705546	-0.0351448	0.6367	-0.0602289	0.417989	0.00562115	0.9398
SYT9	black	-0.165853	0.024845	0.165853	0.024845	0.415684	4.86523e-09	-0.0100677	0.892403	-0.043201	0.561457	-0.0146951	0.843483	-0.23806	0.00117397	-0.0381543	0.608097	-0.00852699	0.908792	-0.023937	0.747725	-0.0262022	0.724772	-0.0366341	0.622475	0.1256	0.0902342	0.0973141	0.190016	-0.0317907	0.66922	0.158248	0.0323898	-0.00646172	0.930819	-0.0372888	0.616265	-0.166537	0.0242467	-0.00612245	0.934443
SYTL2	black	-0.33832	2.8102e-06	0.33832	2.8102e-06	0.740071	5.21183e-33	-0.243742	0.000884244	-0.349497	1.23884e-06	0.121309	0.101873	-0.346994	1.49242e-06	-0.0996127	0.179712	0.0798517	0.282586	0.120511	0.104164	0.0398298	0.592423	-0.0953744	0.19904	0.245806	0.000796443	0.0659902	0.374783	-0.034508	0.642823	0.437293	6.03424e-10	0.00221881	0.976219	-0.0399274	0.591516	-0.309768	1.97953e-05	-0.0656785	0.377048
SYTL4	black	-0.0240731	0.746339	0.0240731	0.746339	0.506695	2.50832e-13	0.074677	0.315045	-0.303009	3.05417e-05	-0.0923003	0.213973	-0.214239	0.00358893	-0.105362	0.155753	0.126343	0.088332	0.0538549	0.469023	-0.105813	0.153982	-0.109895	0.138623	-0.00358995	0.961532	-0.126403	0.088179	-0.182484	0.0134181	0.128035	0.0841183	-0.150404	0.0421279	0.0681194	0.359534	0.0144795	0.845751	-0.244347	0.000857629
SYTL5	black	-0.206716	0.00499081	0.206716	0.00499081	0.537271	4.4632e-15	0.0409373	0.582164	-0.202564	0.00595909	0.0270281	0.716463	-0.208892	0.00454191	-0.0992683	0.181229	-0.0601498	0.418602	0.0201103	0.786999	-0.0759238	0.30701	-0.0989114	0.182811	0.122985	0.0971938	0.0104716	0.888114	-0.118197	0.111033	0.173888	0.0185646	-0.0902631	0.2243	-0.0228054	0.759276	-0.172979	0.0191981	-0.183675	0.0128141
T-18	black	-0.0170798	0.818492	0.0170798	0.818492	0.147483	0.0463321	0.0570646	0.442908	0.0274445	0.712286	0.0109726	0.882799	-0.0932725	0.209167	-0.0086913	0.907042	-0.0386151	0.603768	-0.0060668	0.935038	0.0161244	0.828484	-0.0177881	0.811103	-0.00422822	0.954699	-0.0421632	0.570907	-0.00135966	0.985426	-0.0325321	0.661976	-0.0113257	0.879056	-0.00501548	0.946276	-0.0555965	0.454749	0.025013	0.736793
TAF4B	black	0.072678	0.328209	-0.072678	0.328209	-0.624796	3.32407e-21	-0.234087	0.00142569	0.315703	1.34077e-05	-0.0202496	0.785559	0.249862	0.000646824	0.0506878	0.495598	-0.0769073	0.300768	0.0884002	0.234049	-0.00717999	0.923151	0.266393	0.000267291	-0.265145	0.000286319	0.114298	0.123403	0.212494	0.00387789	-0.05914	0.426471	0.0179739	0.809168	0.132744	0.073235	0.0189216	0.799314	0.289853	6.89235e-05
TBC1D30	black	-0.389309	5.12777e-08	0.389309	5.12777e-08	0.632278	8.04397e-22	-0.0900119	0.225598	0.00202963	0.978246	0.0436515	0.557378	-0.194087	0.00847223	-0.151458	0.0406912	0.0380222	0.609341	-0.00445016	0.952324	0.0175265	0.81383	-0.0846295	0.254684	-0.0468099	0.529193	-0.125726	0.0899106	0.0704726	0.343138	0.3586	6.20895e-07	0.0996214	0.179674	-0.0428878	0.564301	-0.446907	2.27175e-10	-0.0845206	0.255298
TBC1D4	black	0.279263	0.000128996	-0.279263	0.000128996	-0.528617	1.45476e-14	-0.258827	0.000403419	-0.19631	0.00773553	0.0430544	0.562787	0.275714	0.00015827	0.0318567	0.668574	-0.0359604	0.628893	0.0241211	0.745851	-0.0413398	0.578457	0.210464	0.00424046	-0.154252	0.0370803	0.140223	0.0583225	-0.0379051	0.610443	-0.0703706	0.343839	-0.0331243	0.656212	0.155178	0.0359454	0.318821	1.08896e-05	0.0340339	0.647398
TBC1D9	black	-0.119792	0.10626	0.119792	0.10626	0.753327	8.91831e-35	0.0797258	0.283348	-0.528228	1.53303e-14	0.0673183	0.365225	-0.365517	3.62056e-07	-0.135057	0.0683248	0.0656893	0.376969	0.049874	0.502553	0.0134389	0.856712	-0.323251	8.07021e-06	0.182161	0.0135857	-0.0430573	0.562761	-0.382304	9.26696e-08	0.156592	0.0342687	-0.132454	0.0738723	-0.00213443	0.977123	0.00240352	0.97424	-0.371287	2.28609e-07
TBCA	black	-0.0834748	0.261246	0.0834748	0.261246	0.391069	4.41001e-08	-0.0961949	0.195186	-0.191801	0.00929399	0.0799546	0.281964	-0.193215	0.00877758	-0.107809	0.14632	0.0144033	0.846552	0.0237935	0.749187	0.0872248	0.240351	0.0403366	0.587718	0.110464	0.136581	-0.0827061	0.265679	-0.103753	0.162201	0.137739	0.0629708	-0.221606	0.00257094	0.0301713	0.68515	-0.121936	0.100101	-0.0696341	0.348925
TBPL1	black	0.196721	0.00760586	-0.196721	0.00760586	-0.452445	1.27609e-10	0.130583	0.0780799	0.142099	0.0550019	-0.119068	0.108405	0.308479	2.15196e-05	-0.122279	0.099143	-0.0794422	0.28507	-0.0258771	0.728052	-0.0552934	0.457216	0.219734	0.00280114	-0.196606	0.00764186	-0.0132018	0.859214	0.00235513	0.974758	-0.36985	2.56553e-07	-0.0803866	0.279364	-0.0634131	0.393761	0.248667	0.000687981	-0.0436013	0.557832
TBX3	black	-0.228629	0.00185205	0.228629	0.00185205	0.578996	9.04924e-18	-0.283353	0.000101561	-0.331246	4.64339e-06	-0.0111007	0.88144	-0.398101	2.39234e-08	-0.0985652	0.184356	-0.0737907	0.320838	0.035742	0.630979	0.047481	0.523298	-0.0713885	0.336887	0.0868951	0.24214	0.130178	0.0790155	-0.120239	0.104954	0.504754	3.19636e-13	0.0492778	0.507681	0.049769	0.503455	-0.255373	0.000484873	-0.0576231	0.43845
TC2N	black	-0.30682	2.39479e-05	0.30682	2.39479e-05	0.577179	1.20769e-17	-0.348018	1.38319e-06	-0.213996	0.003628	0.163201	0.0272839	-0.355932	7.61938e-07	-0.287643	7.87175e-05	0.0951233	0.200231	0.0758445	0.307517	0.102564	0.167094	-0.0312881	0.674149	0.0185833	0.802828	0.0493219	0.507301	0.096504	0.193748	0.467475	2.52948e-11	0.0592717	0.42544	0.0599564	0.420103	-0.324779	7.26978e-06	-0.0317518	0.669601
TCEA3	black	-0.210221	0.00428588	0.210221	0.00428588	0.661454	2.15562e-24	-0.155612	0.0354227	-0.294127	5.31384e-05	0.0101244	0.891801	-0.473959	1.22773e-11	-0.0945783	0.202833	0.0948498	0.201534	0.0552086	0.457908	0.104674	0.158487	-0.155155	0.0359733	0.24801	0.000711598	-0.0999712	0.178143	-0.0198596	0.789591	0.338589	2.75635e-06	-0.0188984	0.799555	0.00734102	0.921433	-0.217417	0.00311188	-0.0265568	0.7212
TCEAL1	black	-0.0197161	0.791077	0.0197161	0.791077	0.592687	9.69934e-19	0.286489	8.43349e-05	-0.319466	1.04274e-05	0.00878436	0.906051	-0.323714	7.81914e-06	-0.0670492	0.367149	-0.0119843	0.872081	0.0380834	0.608765	-0.0401199	0.589728	-0.184138	0.0125858	0.233811	0.00144488	-0.072294	0.330778	-0.242923	0.000921495	-0.0694457	0.350234	-0.202115	0.00607311	-0.0346625	0.641335	0.0410509	0.581117	-0.304947	2.69999e-05
TCEAL3	black	-0.309631	1.99722e-05	0.309631	1.99722e-05	0.682334	2.03812e-26	0.0118923	0.873055	-0.0950434	0.200611	-0.0712735	0.337668	-0.28987	6.88526e-05	-0.00735093	0.921328	0.0368471	0.620451	0.0252666	0.734224	-0.0877157	0.237705	-0.09646	0.193952	0.221422	0.0025928	0.0155276	0.83474	-0.189021	0.0103876	0.345428	1.67547e-06	0.0129779	0.861577	0.0153807	0.836282	-0.379638	1.15657e-07	-0.106873	0.149876
TCEAL4	black	-0.288383	7.53017e-05	0.288383	7.53017e-05	0.620429	7.4757e-21	-0.0142355	0.848319	-0.230373	0.00170466	-0.0293367	0.693415	-0.444479	2.91574e-10	-0.0850499	0.252323	0.00734159	0.921427	0.0905031	0.223066	-0.0485884	0.513644	-0.407696	1.01463e-08	0.0863567	0.245081	-0.0352653	0.635544	-0.194953	0.00817821	0.312161	1.69344e-05	-0.0777851	0.295269	-0.0213402	0.774311	-0.221687	0.00256133	-0.241124	0.00100843
TCEB2	black	-0.18325	0.0130265	0.18325	0.0130265	0.44478	2.82734e-10	0.0332469	0.655021	-0.0347214	0.640768	0.0488394	0.511469	-0.287143	8.11059e-05	-0.061764	0.406202	-0.0890491	0.23062	-0.0252333	0.734561	-0.0572375	0.441525	-0.183268	0.0130178	0.0604642	0.41617	-0.0722677	0.330955	-0.0796995	0.283507	0.0886053	0.232962	-0.104141	0.160628	0.0532203	0.474285	-0.225772	0.00211895	0.00269876	0.971077
TCF7L1	black	0.233383	0.00147509	-0.233383	0.00147509	-0.569457	4.03684e-17	0.167035	0.0238195	0.223201	0.00238847	-0.0970592	0.191184	-0.0153036	0.83709	-0.0417423	0.574761	-0.0441142	0.553204	-0.0972689	0.190223	0.0195381	0.79292	-0.107191	0.148661	-0.196159	0.00778375	-0.0904305	0.223439	-0.0702273	0.344825	-0.22546	0.00215014	0.0627622	0.398643	-0.0818928	0.270424	0.247931	0.000714489	-0.0182306	0.806496
TCN1	black	-0.0612432	0.410179	0.0612432	0.410179	0.170318	0.0211609	0.0330922	0.656524	-0.109033	0.141766	-0.0724705	0.329596	-0.203634	0.00569454	-0.0817588	0.271211	-0.0631851	0.395467	-0.0736463	0.321789	0.0841675	0.257295	-0.0873967	0.239423	0.0893259	0.229169	0.167322	0.0235767	-0.097209	0.190497	0.0690664	0.352878	-0.0745072	0.316149	-0.0754479	0.310061	-0.0414217	0.577704	-0.0981426	0.186253
TESK2	black	-0.257908	0.000423754	0.257908	0.000423754	0.440772	4.25206e-10	0.264795	0.000291865	-0.00339918	0.963575	-0.000521964	0.994405	-0.107899	0.145979	-0.174898	0.0178826	0.119013	0.108569	-0.0405131	0.586084	-0.147858	0.0457732	-0.188146	0.0107547	0.0307385	0.679554	-0.159228	0.0313188	-0.094415	0.203618	0.0953083	0.199353	-0.200539	0.00648953	-0.190079	0.00995863	-0.194323	0.00839108	-0.323491	7.93922e-06
TEX14	black	-0.130571	0.0781064	0.130571	0.0781064	0.36402	4.07311e-07	0.106812	0.150111	0.0207476	0.780418	0.182226	0.0135519	-0.178064	0.0158825	0.0520804	0.483816	-0.0142524	0.848141	-0.0442889	0.551632	-0.0262715	0.724073	-0.0416455	0.575648	0.271038	0.000206341	-0.0398233	0.592483	-0.0492977	0.50751	0.0531676	0.474723	-0.0350784	0.637337	-0.0416574	0.575539	-0.153657	0.0378262	-0.076845	0.301161
TFF1	black	-0.248915	0.000679235	0.248915	0.000679235	0.737448	1.13202e-32	-0.0997528	0.179098	-0.320297	9.8602e-06	0.0197131	0.791108	-0.344565	1.7852e-06	-0.0548899	0.460511	0.123759	0.0950904	0.0418594	0.573686	0.0192804	0.795591	-0.150001	0.0426883	0.220997	0.00264389	-0.0450381	0.544915	-0.156213	0.0347114	0.316572	1.2655e-05	0.00174977	0.981245	0.0162374	0.8273	-0.239208	0.00110923	-0.134515	0.0694498
TFF3	black	-0.225346	0.00216154	0.225346	0.00216154	0.742109	2.8344e-33	-0.0540789	0.467173	-0.333141	4.06401e-06	0.0596529	0.422464	-0.340317	2.43323e-06	-0.132958	0.072769	0.0961175	0.195547	0.016716	0.822294	-0.00330181	0.964617	-0.194888	0.00819988	0.228587	0.00185576	-0.0792076	0.286499	-0.0831588	0.263062	0.274143	0.000173111	-0.0590822	0.426924	0.0680246	0.360205	-0.213257	0.00374905	-0.180442	0.0145117
TGFA	black	-0.0752732	0.311186	0.0752732	0.311186	-0.422283	2.6122e-09	0.203725	0.00567273	0.345966	1.61025e-06	-0.103893	0.161632	0.219225	0.00286688	-0.0713825	0.336928	-0.0721784	0.331554	-0.103565	0.16297	0.0331168	0.656285	-0.0681033	0.359648	-0.0599311	0.420299	-0.127206	0.0861614	-0.0916137	0.217415	-0.162643	0.0278216	-0.0988962	0.182879	-0.0247377	0.739585	-0.0565673	0.446899	-0.177467	0.0162441
TGFB3	black	-0.168083	0.0229414	0.168083	0.0229414	0.472008	1.52852e-11	-0.0891645	0.230014	-0.40592	1.19171e-08	-0.0748822	0.313713	-0.145313	0.0496782	0.0669451	0.367896	0.0753978	0.310383	0.0712786	0.337633	0.0056004	0.940022	-0.166206	0.024535	-0.0273349	0.713385	0.0190142	0.798352	-0.0817894	0.271031	0.257277	0.000438265	-0.0404538	0.586633	-0.0995504	0.179986	-0.0648676	0.38298	-0.157373	0.033371
TGM3	black	-0.127773	0.0847613	0.127773	0.0847613	0.309319	2.03809e-05	0.0265967	0.720799	-0.0181408	0.80743	-0.0451592	0.543833	-0.114056	0.124201	-0.0371238	0.617827	-0.0319636	0.667528	0.0502132	0.499648	-0.0332192	0.65529	-0.050816	0.494507	0.263519	0.000312977	-0.0312658	0.674368	-0.0203976	0.78403	0.131893	0.075114	0.111832	0.13176	-0.0387254	0.602734	-0.168684	0.0224503	-0.00332625	0.964356
THNSL2	black	-0.152545	0.0392528	0.152545	0.0392528	0.355654	7.78288e-07	0.252619	0.000560426	0.0430334	0.562978	-0.0864303	0.244678	-0.343311	1.95704e-06	-0.258775	0.000404537	-0.0307067	0.679868	0.0282603	0.704127	0.0268039	0.718715	-0.214015	0.00362493	0.227636	0.00194111	-0.272763	0.000187218	-0.180516	0.0144706	0.031216	0.674857	-0.0238176	0.748941	-0.0230205	0.757076	-0.141525	0.0560012	-0.244861	0.000835611
THPO	black	-0.146367	0.0480294	0.146367	0.0480294	0.451369	1.42865e-10	0.0928563	0.211215	-0.0586028	0.430692	-0.0546406	0.462554	-0.223079	0.002402	-0.0572123	0.441727	-0.026804	0.718714	-0.0409034	0.582478	-0.0435584	0.55822	-0.0727838	0.327504	0.312799	1.6241e-05	-0.0752902	0.311076	-0.0346288	0.64166	0.111831	0.131764	0.0359249	0.629231	-0.0577272	0.437622	-0.16673	0.0240807	-0.0326407	0.660918
THSD4	black	-0.398294	2.35206e-08	0.398294	2.35206e-08	0.854168	2.72994e-53	-0.250198	0.000635684	-0.296211	4.67404e-05	0.0513563	0.489924	-0.447426	2.15311e-10	-0.167505	0.0234223	0.078325	0.291919	0.102158	0.16879	0.0257874	0.728957	-0.0833972	0.261691	0.296044	4.72247e-05	0.0305144	0.681763	-0.0249948	0.736977	0.588665	1.88986e-18	0.115567	0.119262	0.0147746	0.842647	-0.432901	9.33351e-10	-0.0214185	0.773506
TJP3	black	-0.567213	5.69872e-17	0.567213	5.69872e-17	0.717987	2.70918e-30	-0.130629	0.0779726	0.122964	0.0972527	-0.0117999	0.874033	-0.313732	1.52735e-05	-0.116533	0.116188	0.0401642	0.589317	-0.00947907	0.89866	0.0331041	0.656409	-0.216164	0.00329275	0.11096	0.134817	-0.0652454	0.380209	0.0420783	0.571683	0.531905	9.32348e-15	0.180395	0.0145375	-0.0094581	0.898883	-0.652781	1.34196e-23	-0.00193185	0.979294
TLE3	black	-0.405181	1.27384e-08	0.405181	1.27384e-08	0.720569	1.34524e-30	-0.211054	0.0041321	-0.189555	0.0101692	-0.0159447	0.830366	-0.192106	0.00918017	-0.024682	0.74015	-0.028454	0.702195	0.104198	0.160398	-0.0510569	0.492461	-0.112216	0.130431	0.355692	7.76014e-07	-0.0672887	0.365437	-0.120469	0.104285	0.589013	1.78445e-18	0.173763	0.0186509	-0.107531	0.14737	-0.43234	9.864e-10	-0.0560597	0.450994
TLE4	black	0.263382	0.000315338	-0.263382	0.000315338	-0.505412	2.94476e-13	-0.203997	0.00560736	-0.178196	0.0158033	0.0178242	0.810727	0.419339	3.45323e-09	0.133603	0.0713789	-0.0421709	0.570836	0.052343	0.481611	0.0452198	0.543292	0.284529	9.47506e-05	-0.0821282	0.269045	0.191069	0.0095714	-0.0671721	0.36627	-0.114595	0.122423	-0.0595653	0.423146	0.038396	0.605825	0.279585	0.000126606	0.0333824	0.653706
TMC4	black	-0.582218	5.40068e-18	0.582218	5.40068e-18	0.770378	3.20508e-37	-0.168991	0.0222029	0.0564265	0.448033	-0.0275664	0.711065	-0.420364	3.1344e-09	-0.184264	0.0125241	0.0672217	0.365916	0.0486367	0.513226	0.0551865	0.458088	-0.151855	0.0401597	0.264301	0.00029988	-0.0141905	0.848792	-0.0134077	0.857042	0.595463	6.0867e-19	0.111123	0.134242	0.0216347	0.771282	-0.676131	8.47309e-26	-0.00635133	0.931998
TMC5	black	-0.339559	2.57035e-06	0.339559	2.57035e-06	0.554926	3.59706e-16	-0.356519	7.28494e-07	-0.204555	0.00547544	-0.00688175	0.926334	-0.179404	0.0150964	-0.156718	0.0341227	-0.000594611	0.993626	0.114032	0.124281	0.124063	0.0942767	-0.0354979	0.633314	0.0607491	0.413973	0.166213	0.0245286	0.109972	0.138346	0.493533	1.26018e-12	0.0804083	0.279233	0.0517735	0.4864	-0.36763	3.06258e-07	0.0952457	0.19965
TMEM101	black	-0.0683527	0.357887	0.0683527	0.357887	0.422156	2.64422e-09	-0.0333615	0.653909	-0.1889	0.0104377	-0.0190688	0.797786	-0.319847	1.01639e-05	-0.0398704	0.592046	0.0932846	0.209107	0.182476	0.0134219	-0.0492381	0.508024	0.0309764	0.677212	0.115502	0.119473	0.0786309	0.290033	-0.0305538	0.681375	0.17465	0.018048	-0.043051	0.562818	0.0891461	0.230111	-0.104805	0.157962	0.0208642	0.779215
TMEM141	black	-0.443388	3.25964e-10	0.443388	3.25964e-10	0.587435	2.31305e-18	0.142737	0.0539089	0.189773	0.010081	0.0463423	0.53332	-0.309467	2.01858e-05	-0.100729	0.174858	-0.00134123	0.985623	0.0262134	0.724659	0.0459204	0.537058	-0.257737	0.000427644	0.089237	0.229634	-0.0567079	0.445769	-0.00748718	0.919874	0.132971	0.0727411	-0.248893	0.000679991	0.0575021	0.439413	-0.467068	2.64574e-11	-0.097339	0.189902
TMEM181	black	-0.22529	0.00216727	0.22529	0.00216727	0.414187	5.59186e-09	0.0555965	0.454749	-0.108898	0.142261	0.0148911	0.841423	-0.321039	9.37809e-06	-0.162129	0.0283263	0.0855762	0.249389	-0.176887	0.0166022	-0.0490615	0.509548	-0.188778	0.0104886	0.430597	1.17048e-09	-0.0618793	0.405324	-0.264908	0.00029007	0.199081	0.00689717	-0.288411	7.51762e-05	0.0122429	0.869345	-0.171922	0.0199583	-0.381915	9.57195e-08
TMEM200C	black	-0.0682863	0.358356	0.0682863	0.358356	-0.320916	9.45619e-06	0.103934	0.161467	0.170591	0.0209518	-0.0661223	0.373826	0.297445	4.32988e-05	-0.0139189	0.851652	-0.0576202	0.438473	-0.0547956	0.461283	-0.0536294	0.470889	-0.0431357	0.562049	-0.172304	0.0196802	-0.0908523	0.221278	-0.125719	0.0899289	-0.0711177	0.338728	-0.105451	0.155402	-0.0479971	0.518788	-0.00289426	0.968982	-0.191742	0.00931593
TMEM205	black	-0.242979	0.000918889	0.242979	0.000918889	0.604305	1.33916e-19	0.29541	4.91097e-05	-0.0860035	0.247024	-0.044397	0.550661	-0.338344	2.80536e-06	-0.105774	0.154133	0.00659918	0.929351	-0.0433226	0.560354	0.0607328	0.414099	-0.453168	1.18265e-10	0.272247	0.00019276	-0.215836	0.00334147	-0.154005	0.0373883	0.0446383	0.548495	-0.11861	0.109781	-0.0773679	0.297874	-0.187481	0.011041	-0.269877	0.000220231
TMEM25	black	-0.298898	3.95537e-05	0.298898	3.95537e-05	0.698126	4.59818e-28	0.108831	0.142509	-0.138125	0.0622279	-0.0294747	0.692046	-0.249284	0.000666437	-0.0397808	0.592878	0.116417	0.116554	0.0597535	0.42168	-0.00402464	0.956878	-0.135355	0.0677117	0.420127	3.20559e-09	-0.0461097	0.535379	-0.189888	0.0100348	0.25213	0.000574937	-0.0756251	0.308923	-0.0896321	0.22757	-0.315745	1.33706e-05	-0.187392	0.01108
TMEM30B	black	-0.473075	1.3562e-11	0.473075	1.3562e-11	0.695132	9.61606e-28	0.10801	0.145564	-0.00804522	0.913925	0.00371454	0.960198	-0.422062	2.66787e-09	-0.209452	0.00443232	0.0795637	0.284331	-0.0247603	0.739355	-0.105557	0.154987	-0.281956	0.000110255	0.254503	0.000507645	-0.117663	0.112665	-0.207937	0.00473418	0.303266	3.00477e-05	-0.173487	0.0188415	-0.0825729	0.266452	-0.430795	1.14806e-09	-0.359251	5.90495e-07
TMEM41B	black	-0.381306	1.00701e-07	0.381306	1.00701e-07	0.485328	3.33043e-12	-0.0319677	0.667488	-0.105098	0.156799	0.0996257	0.179655	-0.286064	8.65015e-05	-0.288814	7.33759e-05	0.0633444	0.394274	0.020077	0.787343	-0.0741476	0.318497	-0.27131	0.000203215	0.166633	0.024164	-0.0729419	0.326452	-0.197007	0.00751658	0.294938	5.05575e-05	-0.252936	0.000551203	-0.115803	0.118505	-0.268169	0.000242249	-0.359842	5.64097e-07
TMEM62	black	-0.213686	0.00367835	0.213686	0.00367835	0.515029	8.7041e-14	-0.0777211	0.295668	-0.0401026	0.589889	-0.0955269	0.19832	-0.0367286	0.621576	-0.0334721	0.652837	-0.0468311	0.529006	0.0208209	0.779661	-0.0472913	0.524961	0.0192107	0.796313	0.0817897	0.27103	-0.0365127	0.623629	0.112963	0.127874	0.293432	5.54503e-05	0.0080617	0.913749	-0.0287888	0.69886	-0.354779	8.31952e-07	0.0133834	0.857298
TMEM9	black	-0.545428	1.42008e-15	0.545428	1.42008e-15	0.540877	2.70041e-15	0.255457	0.000482726	0.239681	0.0010835	0.000315092	0.996622	-0.314251	1.47597e-05	-0.253142	0.000545285	0.00872332	0.906701	0.00832932	0.910897	-0.0510982	0.49211	-0.527513	1.68735e-14	0.117295	0.113803	-0.201997	0.00610348	-0.172753	0.0193587	0.183285	0.013009	-0.0653687	0.379308	-0.0838639	0.259022	-0.490606	1.78767e-12	-0.279791	0.0001251
TMEM99	black	-0.206202	0.00510251	0.206202	0.00510251	0.411401	7.2325e-09	0.250606	0.000622378	0.0612029	0.410487	0.0632789	0.394764	-0.350486	1.15052e-06	-0.0483986	0.515292	0.040374	0.587372	0.0145167	0.845359	0.116668	0.11576	-0.229252	0.00179811	0.145658	0.0491345	-0.121788	0.100519	-0.28784	7.77924e-05	-0.0334672	0.652884	0.112624	0.12903	-0.129284	0.0811133	-0.203074	0.00583158	-0.169816	0.0215504
TMTC4	black	-0.278881	0.000131886	0.278881	0.000131886	0.368368	2.88788e-07	0.0432619	0.560904	-0.0420223	0.572195	0.104981	0.157264	-0.190869	0.00964867	-0.181776	0.0137886	-0.0499271	0.502098	-0.0139688	0.851126	-0.031916	0.667994	-0.16927	0.0219807	0.00588422	0.936988	-0.0866754	0.243337	-0.152699	0.0390524	0.133383	0.0718509	0.0155919	0.834065	-0.156427	0.0344602	-0.171596	0.0201976	-0.287735	7.8284e-05
TMUB2	black	0.0037839	0.959455	-0.0037839	0.959455	0.246285	0.000777265	0.0479235	0.51943	-0.121786	0.100524	-0.258203	0.000417129	-0.0240097	0.746984	0.0308081	0.678869	0.0475576	0.522628	0.0905799	0.222672	0.0255977	0.730874	-0.0138644	0.852227	0.220891	0.00265673	0.0374176	0.615046	-0.237031	0.00123489	0.0667223	0.369495	0.0645602	0.385243	-0.00548414	0.941265	-0.0467211	0.529975	0.015682	0.83312
TNFRSF19	black	-0.199675	0.0067285	0.199675	0.0067285	0.399419	2.12997e-08	-0.0399215	0.591571	-0.314033	1.49736e-05	0.0795278	0.284549	-0.191543	0.00939095	-0.0257917	0.728914	0.0528314	0.477525	-0.0552637	0.457458	-0.113531	0.125956	-0.175064	0.0177721	0.062667	0.399361	-0.0591422	0.426453	-0.201999	0.00610301	0.213065	0.00378119	-0.0708318	0.340678	-0.0116516	0.875604	-0.100896	0.174141	-0.292351	5.9234e-05
TNNI2	black	-0.0393864	0.596553	0.0393864	0.596553	-0.251335	0.000599248	-0.0656227	0.377454	0.114223	0.123651	-0.0279358	0.707368	-0.00431682	0.953751	0.196218	0.00776493	0.531152	1.03279e-14	-0.0356052	0.632287	-0.0365867	0.622926	-0.0250578	0.736339	-0.0508089	0.494568	-0.0382063	0.607608	0.0597816	0.421461	0.077708	0.295749	-0.0235343	0.751829	-0.0226817	0.760542	-0.0318026	0.669104	0.0548008	0.461241
TNNT1	black	-0.366099	3.4577e-07	0.366099	3.4577e-07	0.479506	6.53541e-12	-0.0487112	0.51258	0.0531879	0.474555	-0.0507176	0.495345	-0.247593	0.000726982	-0.054823	0.461058	0.202355	0.00601196	0.0541042	0.466965	0.00498581	0.946594	-0.0526141	0.479341	0.219888	0.00278156	0.0183967	0.804767	-0.0325896	0.661416	0.295149	4.99038e-05	0.0763809	0.304098	-0.0971229	0.190892	-0.375199	1.66527e-07	0.0485578	0.51391
TOX3	black	-0.384683	7.59159e-08	0.384683	7.59159e-08	0.699249	3.47839e-28	-0.244239	0.000862338	-0.176499	0.0168455	0.041226	0.579504	-0.302465	3.16115e-05	-0.100201	0.177144	0.0982467	0.185785	0.0432132	0.561347	0.0482138	0.5169	-0.125246	0.0911539	0.16214	0.0283156	-0.0512349	0.490952	-0.076827	0.301274	0.507994	2.13077e-13	0.0710438	0.339231	0.026058	0.726226	-0.439331	4.91772e-10	-0.0488647	0.51125
TP53INP1	black	-0.344584	1.78274e-06	0.344584	1.78274e-06	0.540994	2.6564e-15	-0.271242	0.000203986	-0.371883	2.17889e-07	0.0258239	0.728589	-0.0175478	0.813608	-0.131766	0.0753957	0.0808773	0.27643	0.0346094	0.641847	0.0202	0.786071	-0.0729857	0.32616	-0.0887746	0.232067	0.0428597	0.564556	-0.114492	0.12276	0.421458	2.82562e-09	-0.0971838	0.190612	-0.186741	0.0113677	-0.21636	0.00326375	-0.208136	0.0046935
TPBG	black	-0.532411	8.70228e-15	0.532411	8.70228e-15	0.697402	5.50134e-28	-0.0656583	0.377195	-0.052484	0.480429	-0.0307703	0.679242	-0.310747	1.85742e-05	-0.146312	0.0481139	0.136778	0.0648471	0.0706903	0.341646	-0.0572001	0.441824	-0.252913	0.000551873	0.118965	0.108713	0.0271726	0.715012	-0.114093	0.124079	0.427184	1.63165e-09	-0.0616739	0.406888	-0.00116839	0.987476	-0.517504	6.3202e-14	-0.14579	0.0489266
TPRN	black	-0.487278	2.64968e-12	0.487278	2.64968e-12	0.626185	2.5618e-21	-0.140292	0.0581972	0.0827757	0.265275	-0.114675	0.122159	-0.267946	0.000245264	-0.094891	0.201337	0.0120912	0.87095	0.116529	0.1162	0.0244782	0.74222	-0.140665	0.0575258	0.199926	0.00665839	-0.0238009	0.749111	0.131807	0.0753058	0.461413	4.90499e-11	0.134647	0.0691745	-0.102569	0.167072	-0.521315	3.84255e-14	0.116485	0.116339
TPSG1	black	-0.149867	0.0428758	0.149867	0.0428758	0.397177	2.59465e-08	-0.00984921	0.894725	-0.107693	0.146757	0.0615779	0.40762	-0.193582	0.00864802	-0.0356293	0.632057	0.234301	0.00141096	0.100808	0.174522	0.0318554	0.668588	-0.0347002	0.640972	0.0371314	0.617755	-0.0377476	0.611929	0.0189016	0.799522	0.170001	0.0214057	0.0243828	0.743189	-0.0399952	0.590885	-0.150675	0.0417532	-0.00144828	0.984476
[truncated: 21,914 more rows]

## Sheet: WGCNA_DisBenign
probes	moduleColor	GS.Control	p.GS.Control	GS.Dis_Benign	p.GS.Dis_Benign	MMblack	p.MMblack	MMblue	p.MMblue	MMbrown	p.MMbrown	MMgreen	p.MMgreen	MMgrey	p.MMgrey	MMmagenta	p.MMmagenta	MMpink	p.MMpink	MMpurple	p.MMpurple	MMred	p.MMred	MMturquoise	p.MMturquoise	MMyellow	p.MMyellow
[truncated: 22,880 more rows]

[truncated: 2 more sheets: DEG_Tumor, DEG_DisBenign]
